# Supplementary material for: c-Myb Binding Sites in Haematopoietic Chromatin Landscapes
Source: PLoS One. 2015 Jul 24;10(7):e0133280. doi: 10.1371/journal.pone.0133280 (PMC4514710; doi:10.1371/journal.pone.0133280)
Supplement: S1 File — (ZIP) [file pone.0133280.s024.zip]

Archive with 18 entries (15 files):
- S1 file/
- S1 file/CD20+ cells.bed
- __MACOSX/
- __MACOSX/S1 file/
- __MACOSX/S1 file/._CD20+ cells.bed
- S1 file/CD34+ cells.bed
- __MACOSX/S1 file/._CD34+ cells.bed
- S1 file/GM12865 cells.bed
- __MACOSX/S1 file/._GM12865 cells.bed
- S1 file/Info.txt
- __MACOSX/S1 file/._Info.txt
- S1 file/K562 cells.bed
- __MACOSX/S1 file/._K562 cells.bed
- S1 file/NB4 cells.bed
- __MACOSX/S1 file/._NB4 cells.bed
- S1 file/Th1 cells.bed
- __MACOSX/S1 file/._Th1 cells.bed
- __MACOSX/._S1 file
