# Supplementary material for: c-Myb Binding Sites in Haematopoietic Chromatin Landscapes
Source: PLoS One. 2015 Jul 24;10(7):e0133280. doi: 10.1371/journal.pone.0133280 (PMC4514710; doi:10.1371/journal.pone.0133280)
Supplement: S1 File — (ZIP) [file pone.0133280.s024.zip › S1 file/CD20+ cells.bed]

chr1	859281	859291
chr1	860176	860185
chr1	912102	912112
chr1	934785	934796
chr1	948770	948779
chr1	948774	948784
chr1	1334887	1334897
chr1	1566465	1566474
chr1	1709721	1709732
chr1	1838705	1838716
chr1	2144112	2144122
chr1	2160974	2160984
chr1	2161008	2161019
chr1	2322892	2322901
chr1	2323171	2323181
chr1	6086384	6086394
chr1	6295811	6295821
chr1	6498275	6498285
chr1	6520388	6520406
chr1	6845343	6845353
chr1	7727750	7727759
chr1	8075240	8075258
chr1	8487743	8487752
chr1	8556806	8556815
chr1	8772989	8773000
chr1	9097675	9097685
chr1	9714608	9714618
chr1	9714725	9714736
chr1	9715457	9715468
chr1	9970212	9970221
chr1	10534995	10535005
chr1	10754108	10754118
chr1	10754390	10754400
chr1	10754421	10754439
chr1	10755049	10755059
chr1	11002213	11002224
chr1	11702680	11702689
chr1	11866271	11866289
chr1	11866437	11866446
chr1	11967961	11967970
chr1	12184992	12185003
chr1	12217507	12217516
chr1	12678018	12678029
chr1	13969375	13969384
chr1	14029138	14029147
chr1	14029155	14029164
chr1	15853400	15853410
chr1	15853406	15853417
chr1	15853427	15853437
chr1	15853479	15853488
chr1	16302381	16302391
chr1	16494410	16494428
chr1	16563131	16563149
chr1	16693935	16693944
chr1	16950669	16950679
chr1	16957558	16957567
chr1	16970827	16970837
chr1	16971196	16971207
chr1	16973892	16973903
chr1	17019524	17019535
chr1	17019525	17019543
chr1	17026081	17026090
chr1	17227578	17227588
chr1	17765988	17765998
chr1	18427155	18427173
chr1	19282588	19282598
chr1	19717623	19717633
chr1	19803517	19803526
chr1	19803545	19803554
chr1	20848974	20848985
chr1	21044422	21044433
chr1	21501988	21501998
chr1	21502075	21502085
chr1	21502161	21502171
chr1	21502822	21502833
chr1	21845638	21845648
chr1	21985778	21985787
chr1	22351999	22352008
chr1	22778469	22778480
chr1	22778468	22778477
chr1	22778507	22778516
chr1	23885750	23885761
chr1	23886391	23886400
chr1	24077966	24077976
chr1	24098777	24098786
chr1	24194484	24194494
chr1	24242901	24242911
chr1	24307068	24307079
chr1	24477865	24477874
chr1	24861649	24861659
chr1	25071957	25071967
chr1	25174776	25174785
chr1	25255441	25255452
chr1	25258619	25258628
chr1	25258901	25258911
chr1	25349452	25349462
chr1	25363835	25363844
chr1	25428052	25428062
chr1	25573176	25573187
chr1	25664853	25664863
chr1	25757639	25757648
chr1	25889139	25889149
chr1	25942971	25942982
chr1	25943800	25943810
chr1	26146630	26146640
chr1	26232142	26232152
chr1	26232202	26232212
chr1	26490685	26490696
chr1	26560638	26560649
chr1	26663149	26663159
chr1	26798933	26798942
chr1	26799516	26799525
chr1	26929011	26929020
chr1	26929030	26929039
chr1	27018716	27018725
chr1	27018946	27018957
chr1	27019040	27019050
chr1	27019504	27019515
chr1	27021830	27021839
chr1	27022134	27022143
chr1	27023202	27023211
chr1	27023544	27023555
chr1	27024729	27024747
chr1	27191829	27191838
chr1	27216346	27216357
chr1	27248367	27248385
chr1	27339189	27339198
chr1	27371180	27371189
chr1	27424065	27424083
chr1	27560791	27560800
chr1	27627441	27627450
chr1	27648465	27648475
chr1	27659442	27659453
chr1	27683990	27683999
chr1	27709840	27709849
chr1	27715089	27715099
chr1	27719035	27719053
chr1	27730141	27730152
chr1	27754012	27754030
chr1	27762457	27762467
chr1	27816061	27816070
chr1	27853837	27853847
chr1	27883192	27883202
chr1	27944951	27944960
chr1	27958169	27958179
chr1	27958268	27958278
chr1	27958334	27958343
chr1	28052695	28052705
chr1	28052887	28052896
chr1	28099906	28099924
chr1	28184707	28184716
chr1	28241401	28241411
chr1	28415108	28415117
chr1	28415456	28415465
chr1	28573758	28573767
chr1	28575160	28575178
chr1	28907491	28907501
chr1	29213490	29213499
chr1	29214211	29214220
chr1	29214238	29214247
chr1	29447918	29447927
chr1	31191595	31191605
chr1	31538409	31538419
chr1	31656987	31657005
chr1	32210304	32210315
chr1	32226705	32226714
chr1	32253842	32253852
chr1	32253939	32253948
chr1	32254514	32254523
chr1	32479526	32479536
chr1	32707033	32707042
chr1	32758545	32758554
chr1	32803147	32803157
chr1	33116862	33116880
chr1	33282921	33282931
chr1	33283136	33283145
chr1	33428011	33428022
chr1	33458305	33458315
chr1	33502598	33502607
chr1	33546654	33546663
chr1	33722630	33722641
chr1	33722635	33722644
chr1	33764464	33764473
chr1	33815912	33815921
chr1	33896834	33896844
chr1	35390630	35390639
chr1	36023268	36023286
chr1	36034686	36034697
chr1	36107170	36107188
chr1	36235437	36235447
chr1	36273612	36273622
chr1	36349233	36349244
chr1	36615186	36615195
chr1	36616593	36616611
chr1	36622597	36622606
chr1	36834700	36834709
chr1	36837182	36837192
chr1	36915893	36915904
chr1	36916102	36916112
chr1	37169474	37169485
chr1	37943041	37943051
chr1	38020013	38020023
chr1	38022519	38022529
chr1	38061686	38061696
chr1	38230137	38230148
chr1	38276891	38276900
chr1	38325217	38325226
chr1	38412727	38412745
chr1	38478356	38478367
chr1	39456796	39456806
chr1	39564355	39564365
chr1	39564494	39564503
chr1	39734123	39734134
chr1	39876726	39876736
chr1	40505373	40505382
chr1	40698210	40698219
chr1	40839433	40839442
chr1	40839865	40839875
chr1	40851800	40851810
chr1	41078192	41078202
chr1	41134754	41134763
chr1	41157419	41157430
chr1	41157553	41157563
chr1	41174607	41174618
chr1	41174895	41174906
chr1	41327296	41327306
chr1	41826734	41826743
chr1	41826769	41826778
chr1	41831917	41831926
chr1	41832415	41832433
chr1	41882955	41882964
chr1	42088927	42088937
chr1	42133147	42133157
chr1	42204953	42204962
chr1	42217134	42217144
chr1	42268851	42268862
chr1	42501102	42501112
chr1	42800804	42800814
chr1	43124136	43124145
chr1	43312108	43312118
chr1	43388777	43388788
chr1	43388785	43388795
chr1	43398083	43398093
chr1	43855467	43855476
chr1	44302355	44302366
chr1	44412703	44412712
chr1	44457591	44457601
chr1	44502444	44502453
chr1	44679132	44679142
chr1	44820784	44820794
chr1	45118708	45118726
chr1	45140098	45140108
chr1	45241236	45241245
chr1	45266147	45266157
chr1	45272978	45272988
chr1	45279535	45279544
chr1	45766136	45766145
chr1	45825633	45825643
chr1	45956925	45956935
chr1	45965694	45965703
chr1	45965738	45965748
chr1	45965991	45966001
chr1	46049171	46049181
chr1	46049214	46049224
chr1	46049495	46049505
chr1	46049762	46049772
chr1	46269181	46269191
chr1	46598386	46598395
chr1	46806814	46806824
chr1	47728681	47728690
chr1	47755137	47755147
chr1	47755145	47755154
chr1	47780067	47780077
chr1	49216031	49216040
chr1	49242308	49242317
chr1	49242640	49242649
chr1	49242661	49242670
chr1	49259783	49259793
chr1	51240575	51240585
chr1	51434647	51434657
chr1	51435005	51435015
chr1	51655282	51655291
chr1	51702433	51702444
chr1	51887819	51887828
chr1	52344265	52344274
chr1	52499226	52499235
chr1	52499467	52499477
chr1	52608296	52608305
chr1	53102710	53102719
chr1	53704067	53704077
chr1	54821772	54821790
chr1	54821815	54821825
chr1	54873402	54873413
chr1	54873449	54873460
chr1	55750642	55750651
chr1	57045446	57045455
chr1	59247232	59247241
chr1	59247786	59247795
chr1	59249339	59249349
chr1	59249388	59249398
chr1	59249999	59250009
chr1	59278799	59278809
chr1	59278808	59278819
chr1	59434454	59434463
chr1	60158472	60158490
chr1	61508782	61508791
chr1	61542618	61542636
chr1	61919220	61919231
chr1	62190683	62190694
chr1	62873271	62873280
chr1	62902636	62902647
chr1	62993889	62993898
chr1	63262124	63262134
chr1	63276719	63276729
chr1	63307444	63307453
chr1	63789267	63789277
chr1	64059345	64059354
chr1	64708855	64708873
chr1	64734930	64734941
chr1	64935741	64935759
chr1	65152585	65152594
chr1	65431721	65431731
chr1	65525770	65525781
chr1	65533479	65533489
chr1	65541279	65541289
chr1	66748163	66748173
chr1	66801703	66801714
chr1	66801764	66801782
chr1	66904914	66904924
chr1	66904924	66904935
chr1	66904944	66904954
chr1	67390598	67390616
chr1	67395987	67395998
chr1	67895840	67895858
chr1	67896378	67896387
chr1	68151164	68151174
chr1	70598785	70598796
chr1	70671470	70671488
chr1	70687499	70687510
chr1	72748712	72748723
chr1	75198823	75198833
chr1	76457430	76457439
chr1	76541728	76541738
chr1	78149242	78149251
chr1	79115455	79115464
chr1	80053110	80053120
chr1	83445418	83445429
chr1	84464920	84464930
chr1	84944928	84944937
chr1	85156305	85156314
chr1	85219403	85219412
chr1	85461388	85461399
chr1	85725364	85725373
chr1	85725442	85725453
chr1	86861983	86861993
chr1	86862008	86862017
chr1	86885144	86885153
chr1	87171203	87171212
chr1	87380158	87380167
chr1	87380165	87380174
chr1	88292534	88292545
chr1	89488538	89488547
chr1	89535788	89535799
chr1	91966500	91966509
chr1	91966505	91966515
chr1	92463355	92463366
chr1	93250880	93250891
chr1	93426191	93426200
chr1	93438923	93438934
chr1	93646264	93646275
chr1	93646276	93646285
chr1	93811848	93811857
chr1	94169848	94169857
chr1	95261270	95261279
chr1	95582422	95582433
chr1	97604024	97604034
chr1	97630035	97630045
chr1	98293635	98293653
chr1	100232184	100232194
chr1	100232190	100232199
chr1	100503809	100503820
chr1	100598235	100598246
chr1	100598264	100598274
chr1	100598553	100598562
chr1	100598589	100598599
chr1	100817886	100817896
chr1	101577852	101577861
chr1	101602520	101602530
chr1	104057729	104057739
chr1	107599686	107599696
chr1	107684884	107684895
chr1	107684896	107684905
chr1	108507421	108507439
chr1	109100110	109100120
chr1	109103063	109103073
chr1	109234850	109234868
chr1	109236185	109236196
chr1	109633582	109633592
chr1	109655402	109655411
chr1	109655414	109655424
chr1	109940750	109940759
chr1	109942166	109942175
chr1	110555007	110555017
chr1	110577404	110577414
chr1	110577411	110577422
chr1	110611760	110611771
chr1	110881509	110881520
chr1	110881527	110881545
chr1	110881559	110881569
chr1	110881765	110881774
chr1	110882241	110882251
chr1	111158546	111158564
chr1	111177698	111177708
chr1	111214814	111214824
chr1	111215452	111215462
chr1	111308848	111308857
chr1	111506515	111506524
chr1	111682847	111682857
chr1	111746655	111746665
chr1	111758869	111758879
chr1	111942599	111942610
chr1	113044619	113044628
chr1	113164918	113164928
chr1	113164972	113164982
chr1	113257909	113257918
chr1	113615795	113615805
chr1	113683300	113683311
chr1	114220721	114220731
chr1	114301776	114301786
chr1	114354372	114354381
chr1	114355037	114355055
chr1	114447973	114447991
chr1	115053182	115053191
chr1	115258996	115259014
chr1	115300626	115300636
chr1	115641762	115641771
chr1	115642269	115642278
chr1	115642291	115642301
chr1	116915787	116915796
chr1	116916775	116916785
chr1	117602873	117602891
chr1	118149071	118149081
chr1	118197421	118197430
chr1	119682902	119682911
chr1	119818211	119818229
chr1	144520980	144520991
chr1	144931506	144931515
chr1	144932027	144932045
chr1	145129864	145129874
chr1	145129878	145129889
chr1	145231583	145231593
chr1	145455363	145455373
chr1	145610982	145610993
chr1	147142719	147142729
chr1	148000846	148000856
chr1	148248150	148248159
chr1	148248150	148248168
chr1	149194155	149194173
chr1	149606054	149606064
chr1	149859099	149859108
chr1	150135717	150135726
chr1	150206281	150206292
chr1	150208479	150208497
chr1	150208630	150208639
chr1	150535495	150535513
chr1	150545483	150545492
chr1	150545487	150545497
chr1	150601392	150601402
chr1	150669590	150669600
chr1	150732726	150732735
chr1	150738318	150738328
chr1	150738329	150738338
chr1	150899039	150899049
chr1	150952238	150952247
chr1	150979316	150979327
chr1	151043310	151043328
chr1	151171422	151171431
chr1	151227111	151227121
chr1	151299633	151299643
chr1	151299780	151299789
chr1	151372014	151372025
chr1	151416501	151416519
chr1	151445877	151445887
chr1	151512761	151512771
chr1	151584365	151584375
chr1	151584839	151584849
chr1	151763229	151763240
chr1	151763880	151763890
chr1	151892836	151892845
chr1	151918247	151918265
chr1	151918451	151918462
chr1	153483561	153483579
chr1	153606698	153606707
chr1	153643431	153643440
chr1	153748037	153748055
chr1	153826980	153826991
chr1	153918654	153918665
chr1	153919475	153919484
chr1	154300203	154300214
chr1	154317869	154317879
chr1	154377807	154377817
chr1	154452459	154452470
chr1	154452460	154452471
chr1	154946518	154946527
chr1	154946802	154946812
chr1	154973809	154973818
chr1	154974093	154974103
chr1	154979452	154979462
chr1	155023086	155023095
chr1	155036423	155036432
chr1	155057226	155057237
chr1	155057767	155057778
chr1	155058717	155058726
chr1	155113057	155113067
chr1	155179233	155179242
chr1	155231909	155231918
chr1	155293248	155293257
chr1	155470125	155470135
chr1	155474199	155474208
chr1	155532744	155532753
chr1	155658602	155658611
chr1	155904189	155904199
chr1	155904226	155904236
chr1	155916189	155916198
chr1	155948354	155948365
chr1	155990793	155990803
chr1	156084007	156084025
chr1	156124325	156124334
chr1	156252715	156252725
chr1	156308197	156308207
chr1	156308312	156308321
chr1	156308562	156308580
chr1	156339155	156339166
chr1	156450732	156450743
chr1	156462498	156462516
chr1	156462510	156462521
chr1	156469979	156469990
chr1	156475158	156475168
chr1	156542347	156542358
chr1	156553983	156553992
chr1	156561936	156561946
chr1	156675225	156675235
chr1	156720974	156720985
chr1	156721449	156721459
chr1	156721596	156721607
chr1	156721643	156721661
chr1	156737273	156737283
chr1	156784031	156784040
chr1	156808868	156808877
chr1	157776881	157776891
chr1	157789920	157789930
chr1	157803163	157803173
chr1	157961923	157961932
chr1	158083379	158083389
chr1	159824552	159824561
chr1	159893588	159893598
chr1	159915539	159915549
chr1	160175261	160175270
chr1	160231494	160231504
chr1	160232098	160232107
chr1	160232173	160232191
chr1	160370264	160370275
chr1	160402414	160402423
chr1	160924210	160924219
chr1	161009034	161009043
chr1	161014773	161014784
chr1	161067400	161067411
chr1	161102513	161102524
chr1	161123997	161124006
chr1	161135793	161135803
chr1	161155202	161155212
chr1	161172137	161172146
chr1	161275655	161275673
chr1	161337686	161337696
chr1	161369496	161369505
chr1	161676960	161676969
chr1	161696609	161696620
chr1	162025951	162025962
chr1	163285757	163285766
chr1	163291754	163291764
chr1	165336791	165336809
chr1	165362422	165362431
chr1	165796852	165796861
chr1	165797112	165797122
chr1	166136218	166136228
chr1	167298229	167298247
chr1	167298551	167298562
chr1	167425292	167425303
chr1	167684785	167684795
chr1	167906735	167906744
chr1	168356593	168356602
chr1	169778952	169778961
chr1	169862918	169862927
chr1	172150964	172150974
chr1	172150984	172150994
chr1	172715653	172715662
chr1	172788587	172788597
chr1	172788596	172788605
chr1	173446599	173446610
chr1	173793619	173793628
chr1	173836815	173836833
chr1	173990811	173990822
chr1	173991318	173991327
chr1	174128697	174128708
chr1	174739284	174739293
chr1	174769177	174769187
chr1	174769226	174769235
chr1	174843508	174843517
chr1	174968795	174968805
chr1	175162106	175162116
chr1	178269208	178269219
chr1	178269244	178269254
chr1	178693612	178693630
chr1	178693609	178693618
chr1	178694266	178694277
chr1	178722702	178722720
chr1	179263244	179263254
chr1	180447482	180447493
chr1	181003020	181003030
chr1	181057690	181057699
chr1	181057764	181057773
chr1	181057764	181057775
chr1	181059226	181059236
chr1	181059230	181059240
chr1	181448484	181448493
chr1	182993245	182993263
chr1	183440945	183440955
chr1	183559661	183559671
chr1	183605387	183605397
chr1	183880670	183880681
chr1	184943589	184943599
chr1	185125277	185125287
chr1	185125295	185125305
chr1	185126346	185126356
chr1	185663481	185663491
chr1	192486157	192486167
chr1	192486201	192486211
chr1	192508304	192508322
chr1	192595861	192595870
chr1	193448510	193448519
chr1	193448617	193448627
chr1	197115801	197115811
chr1	197838256	197838266
chr1	197881666	197881675
chr1	197886633	197886643
chr1	198519259	198519268
chr1	198526245	198526255
chr1	198655429	198655439
chr1	198906546	198906557
chr1	198906687	198906698
chr1	200379851	200379860
chr1	200457993	200458011
chr1	201012421	201012431
chr1	201449610	201449620
chr1	201528965	201528974
chr1	201673495	201673513
chr1	202104505	202104514
chr1	202134052	202134070
chr1	202317985	202317994
chr1	202688907	202688916
chr1	202776735	202776745
chr1	202779811	202779821
chr1	202976506	202976516
chr1	203671400	203671409
chr1	203671412	203671421
chr1	204485518	204485528
chr1	205180407	205180416
chr1	205198646	205198655
chr1	205198719	205198728
chr1	205225544	205225554
chr1	205312596	205312614
chr1	205399997	205400008
chr1	205400032	205400043
chr1	205474013	205474024
chr1	205561348	205561357
chr1	205595554	205595563
chr1	205595560	205595569
chr1	205719047	205719065
chr1	205720560	205720569
chr1	205819400	205819418
chr1	206223870	206223880
chr1	206290530	206290540
chr1	206635338	206635347
chr1	206730595	206730604
chr1	206853174	206853183
chr1	206859282	206859292
chr1	206957899	206957910
chr1	206958064	206958075
chr1	207103938	207103948
chr1	207605038	207605048
chr1	207995613	207995624
chr1	207995976	207995986
chr1	207996261	207996272
chr1	207997168	207997179
chr1	209929452	209929462
chr1	211432955	211432964
chr1	211828732	211828741
chr1	211849080	211849089
chr1	212209073	212209084
chr1	212459116	212459127
chr1	212964944	212964955
chr1	213225115	213225126
chr1	214801656	214801667
chr1	217804441	217804450
chr1	217804663	217804673
chr1	218503577	218503586
chr1	220263013	220263022
chr1	220906616	220906627
chr1	221047747	221047757
chr1	221054850	221054859
chr1	221082260	221082270
chr1	221219677	221219686
chr1	221608966	221608975
chr1	221915028	221915039
chr1	221915120	221915129
chr1	221915750	221915759
chr1	222269706	222269716
chr1	222638394	222638404
chr1	222884907	222884916
chr1	223872077	223872088
chr1	224371136	224371145
chr1	224544494	224544504
chr1	224621566	224621577
chr1	224645426	224645437
chr1	225632780	225632789
chr1	226189941	226189951
chr1	226250512	226250522
chr1	226250656	226250666
chr1	226250723	226250732
chr1	226250877	226250886
chr1	226251016	226251025
chr1	226251066	226251076
chr1	226497206	226497216
chr1	226595771	226595780
chr1	227127984	227127994
chr1	228225527	228225538
chr1	228326220	228326230
chr1	228401255	228401273
chr1	228688202	228688212
chr1	229406948	229406959
chr1	229614768	229614779
chr1	229614905	229614923
chr1	229797162	229797173
chr1	231004194	231004205
chr1	231114823	231114833
chr1	231114852	231114870
chr1	231377155	231377164
chr1	231558499	231558508
chr1	231739921	231739931
chr1	234744454	234744463
chr1	234747295	234747305
chr1	234859600	234859609
chr1	234860117	234860128
chr1	235099070	235099081
chr1	235147529	235147540
chr1	235492202	235492211
chr1	236135233	236135242
chr1	241520007	241520016
chr1	241790983	241790992
chr1	242149295	242149313
chr1	242181107	242181116
chr1	243419277	243419287
chr1	243419442	243419452
chr1	244012511	244012520
chr1	244013340	244013358
chr1	244211795	244211813
chr1	244212907	244212918
chr1	244615069	244615078
chr1	244615761	244615770
chr1	244816032	244816050
chr1	244816176	244816185
chr1	245027765	245027776
chr1	245316462	245316471
chr1	245970922	245970932
chr1	246887627	246887638
chr1	247242920	247242938
chr1	247495098	247495116
chr1	247603688	247603697
chr1	248070126	248070137
chr1	249132714	249132723
chr1	249153244	249153253
chr1	249153351	249153369
chr2	696602	696611
chr2	696608	696619
chr2	6485834	6485844
chr2	6913446	6913455
chr2	7259333	7259342
chr2	7259345	7259354
chr2	8723752	8723762
chr2	8822315	8822326
chr2	9771319	9771328
chr2	9771315	9771325
chr2	10184200	10184210
chr2	10808787	10808796
chr2	10930890	10930900
chr2	12004053	12004063
chr2	12044363	12044372
chr2	12596781	12596792
chr2	12857814	12857824
chr2	16794882	16794893
chr2	16835188	16835198
chr2	16845654	16845665
chr2	16845708	16845719
chr2	16894495	16894504
chr2	16938625	16938636
chr2	18033191	18033202
chr2	18559497	18559506
chr2	18931381	18931390
chr2	19551774	19551784
chr2	19562257	19562268
chr2	19562291	19562302
chr2	19562927	19562937
chr2	20189742	20189752
chr2	20189885	20189894
chr2	20251249	20251258
chr2	20646478	20646496
chr2	20861394	20861403
chr2	24148927	24148937
chr2	24148975	24148984
chr2	24307071	24307080
chr2	24714174	24714185
chr2	25194927	25194937
chr2	25384034	25384045
chr2	25499708	25499717
chr2	25509033	25509042
chr2	25557073	25557082
chr2	25599610	25599620
chr2	25645215	25645226
chr2	25829938	25829947
chr2	25966262	25966273
chr2	26100915	26100924
chr2	26101286	26101295
chr2	26101399	26101409
chr2	26257236	26257245
chr2	27193426	27193436
chr2	27274338	27274348
chr2	27274342	27274352
chr2	27357247	27357258
chr2	27487678	27487688
chr2	27594368	27594378
chr2	27632474	27632483
chr2	27926717	27926735
chr2	27994582	27994592
chr2	28113680	28113689
chr2	28582274	28582283
chr2	28613716	28613726
chr2	28974542	28974551
chr2	30381575	30381585
chr2	30448233	30448243
chr2	30645546	30645564
chr2	30670150	30670160
chr2	31360857	31360867
chr2	31360883	31360892
chr2	32235966	32235975
chr2	32264807	32264818
chr2	32390902	32390913
chr2	32390929	32390947
chr2	33620916	33620927
chr2	33701779	33701788
chr2	33756326	33756336
chr2	33808480	33808498
chr2	36583120	36583130
chr2	37194004	37194014
chr2	37384114	37384124
chr2	38501976	38501985
chr2	38543054	38543063
chr2	38604418	38604428
chr2	38735661	38735679
chr2	38808808	38808819
chr2	38830394	38830404
chr2	42328884	42328895
chr2	42351421	42351430
chr2	42722330	42722339
chr2	43037743	43037753
chr2	43401666	43401675
chr2	43401711	43401720
chr2	43401737	43401747
chr2	43447169	43447179
chr2	43452556	43452565
chr2	43454207	43454225
chr2	43711622	43711640
chr2	44314512	44314523
chr2	44706769	44706780
chr2	44706781	44706791
chr2	44935674	44935685
chr2	45006079	45006089
chr2	45028619	45028628
chr2	45170007	45170016
chr2	45838423	45838433
chr2	45955791	45955800
chr2	46290222	46290231
chr2	46691807	46691817
chr2	47300033	47300042
chr2	47404038	47404047
chr2	47748110	47748121
chr2	47748494	47748504
chr2	48085146	48085155
chr2	48131998	48132007
chr2	48132597	48132608
chr2	48432821	48432832
chr2	48584306	48584317
chr2	48667564	48667574
chr2	54014216	54014227
chr2	54222063	54222072
chr2	55237435	55237444
chr2	55242283	55242301
chr2	55277502	55277512
chr2	55277505	55277523
chr2	55361225	55361235
chr2	55402920	55402930
chr2	55459437	55459448
chr2	55459487	55459496
chr2	55746790	55746799
chr2	55808756	55808767
chr2	55846051	55846061
chr2	56359472	56359482
chr2	58133462	58133480
chr2	59940862	59940872
chr2	60545239	60545249
chr2	60581186	60581196
chr2	60666660	60666671
chr2	60757904	60757914
chr2	60782338	60782348
chr2	60782965	60782976
chr2	60983643	60983654
chr2	61068080	61068098
chr2	61110484	61110495
chr2	61198792	61198802
chr2	61226238	61226249
chr2	61653864	61653874
chr2	61670909	61670918
chr2	61764786	61764797
chr2	61765404	61765422
chr2	62081266	62081276
chr2	62081286	62081297
chr2	62932592	62932603
chr2	62933150	62933159
chr2	64371000	64371010
chr2	64431463	64431474
chr2	64431669	64431679
chr2	64751649	64751659
chr2	64751688	64751698
chr2	64880400	64880411
chr2	64880899	64880908
chr2	64957801	64957819
chr2	64977738	64977749
chr2	65145108	65145119
chr2	65145128	65145138
chr2	65216518	65216527
chr2	65267997	65268008
chr2	65617400	65617410
chr2	68479330	68479341
chr2	68614817	68614827
chr2	68994841	68994851
chr2	69056532	69056542
chr2	69170768	69170778
chr2	69870927	69870945
chr2	69941959	69941977
chr2	70044280	70044289
chr2	70141639	70141649
chr2	70296412	70296422
chr2	70298158	70298169
chr2	70314775	70314786
chr2	70322465	70322475
chr2	70322556	70322566
chr2	70418146	70418155
chr2	70568493	70568511
chr2	71357684	71357694
chr2	71384744	71384754
chr2	71454115	71454125
chr2	72377660	72377678
chr2	73146008	73146018
chr2	73518399	73518408
chr2	73612725	73612734
chr2	73612746	73612757
chr2	74051248	74051259
chr2	74212853	74212863
chr2	74648789	74648800
chr2	74648806	74648815
chr2	74735275	74735285
chr2	74983925	74983934
chr2	75076440	75076451
chr2	75076446	75076455
chr2	75836380	75836398
chr2	85645826	85645844
chr2	85765932	85765941
chr2	85767280	85767291
chr2	85804673	85804683
chr2	85981132	85981150
chr2	85981420	85981430
chr2	85981876	85981886
chr2	86221265	86221275
chr2	86265891	86265901
chr2	86265899	86265908
chr2	86307999	86308009
chr2	86422141	86422151
chr2	86669188	86669198
chr2	86669384	86669394
chr2	86669392	86669402
chr2	86669428	86669437
chr2	86850987	86850996
chr2	86975296	86975305
chr2	87303127	87303137
chr2	89053917	89053926
chr2	89137960	89137970
chr2	89138061	89138071
chr2	89166382	89166400
chr2	89166487	89166498
chr2	95831601	95831619
chr2	95873265	95873275
chr2	96810894	96810905
chr2	96971156	96971165
chr2	97175325	97175334
chr2	98612388	98612398
chr2	98629323	98629333
chr2	98629348	98629358
chr2	98629353	98629362
chr2	98963160	98963170
chr2	99757754	99757763
chr2	99953862	99953871
chr2	100794761	100794772
chr2	101618699	101618709
chr2	101923391	101923401
chr2	102035701	102035719
chr2	102239729	102239739
chr2	102239785	102239794
chr2	102333661	102333670
chr2	102529246	102529257
chr2	102699375	102699385
chr2	105470609	105470619
chr2	105490083	105490092
chr2	105731140	105731150
chr2	109403239	109403248
chr2	111435724	111435733
chr2	111874746	111874755
chr2	112879396	112879406
chr2	113033332	113033350
chr2	113033550	113033561
chr2	113258902	113258912
chr2	113384443	113384453
chr2	113403890	113403899
chr2	113961642	113961653
chr2	114617445	114617455
chr2	114620904	114620915
chr2	114648668	114648678
chr2	118771669	118771679
chr2	118804400	118804418
chr2	118845970	118845979
chr2	118982747	118982756
chr2	120124178	120124188
chr2	120234009	120234018
chr2	121010355	121010366
chr2	124751480	124751489
chr2	127825778	127825788
chr2	128335707	128335717
chr2	128374743	128374753
chr2	129075040	129075058
chr2	130902654	130902663
chr2	132285684	132285693
chr2	134877117	134877126
chr2	134877397	134877407
chr2	134878974	134878983
chr2	135208635	135208644
chr2	135497610	135497621
chr2	135810287	135810297
chr2	136288559	136288568
chr2	136874593	136874603
chr2	136875602	136875611
chr2	136887349	136887358
chr2	136890264	136890274
chr2	136893674	136893683
chr2	136964538	136964548
chr2	136996567	136996577
chr2	137136284	137136294
chr2	137142415	137142424
chr2	143886956	143886967
chr2	145274302	145274312
chr2	145274936	145274946
chr2	145276971	145276981
chr2	145461733	145461743
chr2	145461738	145461748
chr2	146500803	146500812
chr2	147840606	147840616
chr2	148602048	148602057
chr2	148602053	148602063
chr2	148602622	148602632
chr2	148779025	148779034
chr2	149634564	149634582
chr2	154335227	154335237
chr2	157186738	157186749
chr2	157188575	157188586
chr2	157188581	157188591
chr2	157191473	157191482
chr2	157446230	157446240
chr2	158159198	158159208
chr2	158300600	158300611
chr2	158310010	158310020
chr2	158325607	158325617
chr2	158326079	158326089
chr2	158866968	158866979
chr2	158890954	158890964
chr2	159892721	159892730
chr2	160761089	160761098
chr2	161180876	161180894
chr2	161285952	161285962
chr2	161993372	161993383
chr2	162016918	162016928
chr2	162164903	162164914
chr2	166150410	166150420
chr2	166150489	166150499
chr2	166720664	166720675
chr2	170336099	170336109
chr2	170336122	170336132
chr2	170623967	170623978
chr2	170684145	170684154
chr2	172015897	172015907
chr2	172016907	172016917
chr2	172017872	172017883
chr2	172779101	172779111
chr2	172779454	172779464
chr2	172950214	172950223
chr2	173037331	173037340
chr2	173940524	173940534
chr2	173940652	173940670
chr2	174828654	174828665
chr2	174829157	174829166
chr2	174830109	174830119
chr2	175113321	175113331
chr2	175206310	175206321
chr2	175357964	175357973
chr2	175357969	175357979
chr2	175470618	175470629
chr2	175564918	175564928
chr2	175615697	175615706
chr2	175870174	175870185
chr2	176032549	176032560
chr2	176032671	176032682
chr2	176045833	176045843
chr2	176046232	176046243
chr2	176555030	176555039
chr2	176991937	176991955
chr2	177320640	177320650
chr2	177419365	177419374
chr2	178012019	178012037
chr2	178128306	178128324
chr2	178128333	178128342
chr2	178483385	178483395
chr2	178977344	178977355
chr2	178977336	178977347
chr2	179315049	179315058
chr2	179315133	179315143
chr2	179345620	179345630
chr2	181969500	181969510
chr2	182049056	182049065
chr2	182284381	182284391
chr2	182579955	182579966
chr2	183582791	183582801
chr2	183903266	183903275
chr2	185463778	185463789
chr2	187506648	187506657
chr2	191208627	191208638
chr2	191224956	191224974
chr2	191224955	191224965
chr2	191402693	191402703
chr2	191492638	191492648
chr2	191878986	191878995
chr2	191885179	191885189
chr2	191917062	191917080
chr2	192015845	192015855
chr2	192139244	192139254
chr2	196521622	196521632
chr2	196521753	196521771
chr2	196522043	196522053
chr2	196931710	196931719
chr2	196933586	196933596
chr2	197105056	197105065
chr2	197106861	197106872
chr2	198161701	198161711
chr2	198299747	198299758
chr2	198642741	198642752
chr2	199179478	199179496
chr2	200324459	200324468
chr2	200820456	200820466
chr2	201577846	201577855
chr2	201578278	201578288
chr2	201676657	201676666
chr2	201677182	201677192
chr2	201934356	201934365
chr2	201936401	201936419
chr2	201936436	201936446
chr2	201936719	201936728
chr2	201936726	201936735
chr2	201981105	201981114
chr2	202059094	202059104
chr2	202645965	202645975
chr2	203249621	203249630
chr2	203500104	203500113
chr2	203500493	203500502
chr2	203736516	203736525
chr2	203879501	203879512
chr2	204193315	204193326
chr2	205010241	205010252
chr2	206547446	206547456
chr2	206628781	206628791
chr2	206949900	206949910
chr2	207024184	207024195
chr2	208030032	208030041
chr2	208030333	208030344
chr2	208030342	208030353
chr2	208394555	208394565
chr2	208395774	208395792
chr2	208395779	208395790
chr2	208395818	208395827
chr2	208395824	208395833
chr2	208576530	208576548
chr2	208633424	208633433
chr2	208634094	208634104
chr2	208898998	208899007
chr2	209130695	209130704
chr2	209131020	209131029
chr2	209231660	209231671
chr2	210290342	210290353
chr2	210867815	210867826
chr2	211036164	211036182
chr2	211341483	211341492
chr2	212320144	212320153
chr2	214032469	214032480
chr2	214097992	214098010
chr2	214149011	214149021
chr2	216301036	216301046
chr2	216301046	216301055
chr2	216796161	216796170
chr2	216947745	216947756
chr2	217363489	217363498
chr2	217531532	217531543
chr2	218375662	218375671
chr2	219033784	219033795
chr2	219126220	219126229
chr2	219126224	219126234
chr2	219187935	219187945
chr2	219433330	219433341
chr2	219536714	219536723
chr2	219757653	219757662
chr2	219761526	219761544
chr2	219761798	219761807
chr2	219761922	219761933
chr2	219763126	219763135
chr2	220043284	220043293
chr2	220144177	220144187
chr2	220159759	220159769
chr2	220163611	220163622
chr2	220406443	220406454
chr2	220425299	220425308
chr2	222438404	222438413
chr2	225787083	225787092
chr2	225813646	225813656
chr2	227637469	227637479
chr2	227637523	227637533
chr2	227664801	227664810
chr2	228336925	228336935
chr2	228473763	228473781
chr2	230786278	230786287
chr2	231025060	231025078
chr2	231084746	231084756
chr2	231525558	231525567
chr2	232063337	232063347
chr2	232329035	232329044
chr2	232469520	232469530
chr2	232469574	232469584
chr2	232549238	232549247
chr2	232572888	232572906
chr2	232573936	232573954
chr2	232645768	232645779
chr2	233006944	233006954
chr2	233498286	233498295
chr2	233924990	233925000
chr2	233947122	233947132
chr2	234257961	234257979
chr2	236675021	236675039
chr2	239016596	239016606
chr2	239197607	239197617
chr2	239229390	239229399
chr2	239335759	239335769
chr2	240931302	240931320
chr2	241453526	241453535
chr2	241453533	241453543
chr2	241500412	241500421
chr2	241508166	241508176
chr2	241772000	241772010
chr2	242157170	242157181
chr2	242157199	242157209
chr2	242211905	242211915
chr3	254330	254340
chr3	3841385	3841394
chr3	4345156	4345166
chr3	4872681	4872692
chr3	4873064	4873073
chr3	5019033	5019044
chr3	5020629	5020640
chr3	5021420	5021438
chr3	5022176	5022185
chr3	5026063	5026072
chr3	5028721	5028739
chr3	5058419	5058428
chr3	5058415	5058426
chr3	5223644	5223653
chr3	5229334	5229352
chr3	9029742	9029752
chr3	9438556	9438565
chr3	9438747	9438756
chr3	9438808	9438826
chr3	9438877	9438886
chr3	9811548	9811566
chr3	9834120	9834130
chr3	9834141	9834152
chr3	9834150	9834160
chr3	9975085	9975094
chr3	9988109	9988120
chr3	10157435	10157444
chr3	11845649	11845660
chr3	12525986	12525996
chr3	12761686	12761696
chr3	12966089	12966098
chr3	13035810	13035819
chr3	13056667	13056678
chr3	13689921	13689939
chr3	14444528	14444538
chr3	14693260	14693269
chr3	14989855	14989866
chr3	14989856	14989867
chr3	15283054	15283063
chr3	15311261	15311272
chr3	15373341	15373359
chr3	15902245	15902254
chr3	16475359	16475369
chr3	18169445	18169455
chr3	18466809	18466820
chr3	18486106	18486116
chr3	18799888	18799898
chr3	19601452	19601462
chr3	19686025	19686035
chr3	19908421	19908432
chr3	20085067	20085076
chr3	23244717	23244728
chr3	23245528	23245539
chr3	27353738	27353747
chr3	27763161	27763170
chr3	27763237	27763246
chr3	28390522	28390531
chr3	28709327	28709345
chr3	30240775	30240793
chr3	30697046	30697055
chr3	30700214	30700223
chr3	31573975	31573985
chr3	31574009	31574018
chr3	33481245	33481256
chr3	33482469	33482487
chr3	33829079	33829088
chr3	34725544	34725553
chr3	35706299	35706309
chr3	35706337	35706346
chr3	36007586	36007595
chr3	37030664	37030674
chr3	37035148	37035157
chr3	37217770	37217780
chr3	38080705	38080714
chr3	38206340	38206350
chr3	39222397	39222406
chr3	39257799	39257810
chr3	39257804	39257814
chr3	39419786	39419797
chr3	42090129	42090147
chr3	42642183	42642192
chr3	42705355	42705365
chr3	42822501	42822519
chr3	45701722	45701733
chr3	45730799	45730810
chr3	45883623	45883632
chr3	46037238	46037249
chr3	46037242	46037252
chr3	46130987	46130997
chr3	46228555	46228565
chr3	46318194	46318212
chr3	46363080	46363089
chr3	46580596	46580606
chr3	46887685	46887694
chr3	46968834	46968844
chr3	47029468	47029479
chr3	47051138	47051149
chr3	47324082	47324092
chr3	47365931	47365949
chr3	47844631	47844649
chr3	48470967	48470985
chr3	48481593	48481603
chr3	48481830	48481840
chr3	48693705	48693716
chr3	48693735	48693745
chr3	48694181	48694199
chr3	48698770	48698779
chr3	48698782	48698792
chr3	48699076	48699086
chr3	48699363	48699372
chr3	48754750	48754759
chr3	49044799	49044809
chr3	49056018	49056027
chr3	49059070	49059080
chr3	49131266	49131277
chr3	49395073	49395082
chr3	49449361	49449371
chr3	49453902	49453920
chr3	49453905	49453923
chr3	49486705	49486714
chr3	49726968	49726986
chr3	49761583	49761592
chr3	49761724	49761733
chr3	49842330	49842339
chr3	49977812	49977823
chr3	49977857	49977868
chr3	50329881	50329891
chr3	50333815	50333825
chr3	50336430	50336439
chr3	50362178	50362196
chr3	50397142	50397152
chr3	50553398	50553416
chr3	50563639	50563649
chr3	50649445	50649454
chr3	50655040	50655050
chr3	51422710	51422721
chr3	51572640	51572650
chr3	52091421	52091439
chr3	52155929	52155939
chr3	52272892	52272901
chr3	52351853	52351863
chr3	52445247	52445256
chr3	52462732	52462741
chr3	52481237	52481246
chr3	52489270	52489280
chr3	52719617	52719635
chr3	52804831	52804840
chr3	53079695	53079713
chr3	53079705	53079716
chr3	53289894	53289904
chr3	53381636	53381646
chr3	55519287	55519296
chr3	56191918	56191928
chr3	56716745	56716754
chr3	56952472	56952481
chr3	57102825	57102835
chr3	58293554	58293565
chr3	58477675	58477684
chr3	58626505	58626514
chr3	58810127	58810136
chr3	59198024	59198033
chr3	59198053	59198062
chr3	59561311	59561320
chr3	63850425	63850435
chr3	63898190	63898200
chr3	63898215	63898226
chr3	63898578	63898588
chr3	66304635	66304644
chr3	69107728	69107737
chr3	69129414	69129425
chr3	69133622	69133631
chr3	69134082	69134091
chr3	71080526	71080536
chr3	71080541	71080551
chr3	71113813	71113823
chr3	71437938	71437956
chr3	71439196	71439206
chr3	71441549	71441559
chr3	71441720	71441738
chr3	71478188	71478197
chr3	71542810	71542821
chr3	71561071	71561081
chr3	71591746	71591757
chr3	71613195	71613204
chr3	71632270	71632280
chr3	71632885	71632896
chr3	71635736	71635747
chr3	72496631	72496641
chr3	72572659	72572669
chr3	72806249	72806259
chr3	72871693	72871703
chr3	73150381	73150390
chr3	75690622	75690632
chr3	75692039	75692050
chr3	81873354	81873363
chr3	87217205	87217223
chr3	87399952	87399961
chr3	88081106	88081117
chr3	88107874	88107883
chr3	88108297	88108308
chr3	88108593	88108611
chr3	88199303	88199314
chr3	100035559	100035570
chr3	101100865	101100883
chr3	101109270	101109279
chr3	101292989	101293007
chr3	101292992	101293010
chr3	101395804	101395815
chr3	101396167	101396178
chr3	101405383	101405394
chr3	101443485	101443494
chr3	101546857	101546867
chr3	101568320	101568329
chr3	101569800	101569811
chr3	101617766	101617776
chr3	101661450	101661460
chr3	105088711	105088722
chr3	105547695	105547705
chr3	105556252	105556261
chr3	105572998	105573007
chr3	105573092	105573103
chr3	105925126	105925136
chr3	106105053	106105064
chr3	106783479	106783488
chr3	106954785	106954795
chr3	106954874	106954883
chr3	108271594	108271603
chr3	111386933	111386943
chr3	112532710	112532719
chr3	112575536	112575547
chr3	112692666	112692676
chr3	113251135	113251146
chr3	113345812	113345823
chr3	113415477	113415487
chr3	113464145	113464163
chr3	113563672	113563681
chr3	113724500	113724509
chr3	114175739	114175748
chr3	114865920	114865938
chr3	115503622	115503640
chr3	116477255	116477265
chr3	116489833	116489843
chr3	116583388	116583398
chr3	116583396	116583406
chr3	116738161	116738172
chr3	117716461	117716470
chr3	119421864	119421874
chr3	119813007	119813018
chr3	120067782	120067791
chr3	120315308	120315317
chr3	120514148	120514166
chr3	121151217	121151227
chr3	121468424	121468435
chr3	121468649	121468659
chr3	121468747	121468758
chr3	121476161	121476179
chr3	121553644	121553653
chr3	121724086	121724095
chr3	121793702	121793712
chr3	121793723	121793733
chr3	121793748	121793758
chr3	121952050	121952059
chr3	121952621	121952630
chr3	122283179	122283188
chr3	122401996	122402006
chr3	122402001	122402010
chr3	122785809	122785819
chr3	122920700	122920711
chr3	122921084	122921093
chr3	123680079	123680088
chr3	125029596	125029606
chr3	125029602	125029612
chr3	125093730	125093748
chr3	125094062	125094080
chr3	125239016	125239027
chr3	125308811	125308820
chr3	127309558	127309568
chr3	128369709	128369720
chr3	128839498	128839507
chr3	128840275	128840284
chr3	128902691	128902701
chr3	129033852	129033863
chr3	129034405	129034416
chr3	129159050	129159060
chr3	129369344	129369355
chr3	129611870	129611881
chr3	133167375	133167385
chr3	133339142	133339152
chr3	133380792	133380801
chr3	133524540	133524550
chr3	133916692	133916701
chr3	134513867	134513876
chr3	135913979	135913988
chr3	137893716	137893734
chr3	138666056	138666066
chr3	138830863	138830872
chr3	139108584	139108594
chr3	140950165	140950174
chr3	141193246	141193255
chr3	141217809	141217818
chr3	141217850	141217860
chr3	141217904	141217914
chr3	141280490	141280501
chr3	142720502	142720511
chr3	142801171	142801180
chr3	142838584	142838593
chr3	142840348	142840357
chr3	143691298	143691308
chr3	148847532	148847542
chr3	149499181	149499190
chr3	149688632	149688643
chr3	150127442	150127451
chr3	150127613	150127622
chr3	150480656	150480667
chr3	151914750	151914760
chr3	151961248	151961259
chr3	151971999	151972008
chr3	153486869	153486880
chr3	154042176	154042185
chr3	154042283	154042292
chr3	156391908	156391919
chr3	156391986	156391997
chr3	156391995	156392005
chr3	156392006	156392015
chr3	156535125	156535136
chr3	156696351	156696360
chr3	156874795	156874804
chr3	156877195	156877205
chr3	156877285	156877296
chr3	157335952	157335963
chr3	157336116	157336126
chr3	158250094	158250105
chr3	158289103	158289112
chr3	158289106	158289115
chr3	158445741	158445750
chr3	160117406	160117417
chr3	160167735	160167744
chr3	160283046	160283055
chr3	167813718	167813729
chr3	169490064	169490073
chr3	169490074	169490083
chr3	169491218	169491228
chr3	169649955	169649965
chr3	169846514	169846532
chr3	169846552	169846563
chr3	169940279	169940288
chr3	170074170	170074179
chr3	170302487	170302497
chr3	171178182	171178193
chr3	171757310	171757328
chr3	171779853	171779863
chr3	172195260	172195270
chr3	172428918	172428928
chr3	176914912	176914921
chr3	176919592	176919601
chr3	177069792	177069810
chr3	177079149	177079159
chr3	178735196	178735205
chr3	178866140	178866149
chr3	178866353	178866362
chr3	179034063	179034073
chr3	179169504	179169513
chr3	180397286	180397304
chr3	180630701	180630712
chr3	180707552	180707563
chr3	181420055	181420064
chr3	182511251	182511269
chr3	182971214	182971224
chr3	183234331	183234342
chr3	183310196	183310207
chr3	183310206	183310215
chr3	183354172	183354182
chr3	183613180	183613189
chr3	183892511	183892521
chr3	183968214	183968223
chr3	184017177	184017186
chr3	184098208	184098219
chr3	184483753	184483762
chr3	184894721	184894731
chr3	184894731	184894740
chr3	185000717	185000727
chr3	185072069	185072078
chr3	185072231	185072240
chr3	185304234	185304245
chr3	185541628	185541638
chr3	185655368	185655377
chr3	185903098	185903107
chr3	186131741	186131750
chr3	186285045	186285054
chr3	186288377	186288386
chr3	186524236	186524245
chr3	186739887	186739897
chr3	187086155	187086164
chr3	187457359	187457368
chr3	187463135	187463153
chr3	187463244	187463255
chr3	187637097	187637108
chr3	187653813	187653823
chr3	187696528	187696537
chr3	187815821	187815831
chr3	187815832	187815842
chr3	187872358	187872368
chr3	188466984	188466993
chr3	190040304	190040315
chr3	192520927	192520937
chr3	192611052	192611061
chr3	192611056	192611066
chr3	193821878	193821889
chr3	193852950	193852960
chr3	193853186	193853196
chr3	193853859	193853869
chr3	193853868	193853878
chr3	193853881	193853890
chr3	193859273	193859284
chr3	193923598	193923608
chr3	193923603	193923613
chr3	194403422	194403431
chr3	194408129	194408147
chr3	194408266	194408275
chr3	195162840	195162850
chr3	195163514	195163524
chr3	195163802	195163811
chr3	195163976	195163985
chr3	195269753	195269763
chr3	195577910	195577920
chr3	195586360	195586378
chr3	195590213	195590224
chr3	195621589	195621598
chr3	195621882	195621892
chr3	195980650	195980659
chr3	196014610	196014620
chr3	196044920	196044929
chr3	196045106	196045124
chr3	196295511	196295521
chr3	196295727	196295738
chr3	196361244	196361253
chr3	196467214	196467224
chr3	196983896	196983905
chr3	197461685	197461695
chr4	57864	57875
chr4	446756	446766
chr4	925868	925878
chr4	1005361	1005371
chr4	1581602	1581612
chr4	1695318	1695328
chr4	1714058	1714068
chr4	1769352	1769362
chr4	2263443	2263461
chr4	2264062	2264071
chr4	2420661	2420671
chr4	2845547	2845565
chr4	2849398	2849416
chr4	2934119	2934128
chr4	2964950	2964959
chr4	3060901	3060912
chr4	4543496	4543505
chr4	6642659	6642670
chr4	6784382	6784391
chr4	6785070	6785088
chr4	9533951	9533961
chr4	11101770	11101780
chr4	13616907	13616918
chr4	18022534	18022544
chr4	20702303	20702313
chr4	24585995	24586004
chr4	26321143	26321152
chr4	26322611	26322629
chr4	26322697	26322706
chr4	26322704	26322714
chr4	26862567	26862578
chr4	36243595	36243605
chr4	36257483	36257492
chr4	36257507	36257518
chr4	37454729	37454740
chr4	37604783	37604794
chr4	37991595	37991605
chr4	38308412	38308421
chr4	38320935	38320944
chr4	38732733	38732742
chr4	38858499	38858517
chr4	39448416	39448426
chr4	39448427	39448438
chr4	39633586	39633596
chr4	39640238	39640249
chr4	39979632	39979641
chr4	40202688	40202697
chr4	40327606	40327616
chr4	40632363	40632374
chr4	40721231	40721241
chr4	40926736	40926745
chr4	41663647	41663656
chr4	41695073	41695082
chr4	41992526	41992535
chr4	42153661	42153671
chr4	42153920	42153931
chr4	42373649	42373667
chr4	44450902	44450912
chr4	47916791	47916801
chr4	48143190	48143201
chr4	48782092	48782102
chr4	52710761	52710779
chr4	52710970	52710979
chr4	52904020	52904029
chr4	53525363	53525372
chr4	53567532	53567543
chr4	54244093	54244103
chr4	56412122	56412133
chr4	56420811	56420821
chr4	56428289	56428299
chr4	56719797	56719807
chr4	56815063	56815072
chr4	57333869	57333880
chr4	57624416	57624434
chr4	57624427	57624436
chr4	57666402	57666412
chr4	57774730	57774740
chr4	57843879	57843888
chr4	68441203	68441221
chr4	71705617	71705627
chr4	71860641	71860651
chr4	74088950	74088960
chr4	74124149	74124158
chr4	74124364	74124374
chr4	75409289	75409299
chr4	76555711	76555722
chr4	76598396	76598406
chr4	76598782	76598793
chr4	76598786	76598796
chr4	76621466	76621484
chr4	76983377	76983386
chr4	78739429	78739439
chr4	78783304	78783314
chr4	79697208	79697226
chr4	79873185	79873194
chr4	80993648	80993659
chr4	80994698	80994708
chr4	81123103	81123114
chr4	81123713	81123724
chr4	81282674	81282684
chr4	81283923	81283933
chr4	81532177	81532186
chr4	81911268	81911278
chr4	81973800	81973809
chr4	82388708	82388718
chr4	82415485	82415495
chr4	82516111	82516122
chr4	82516117	82516127
chr4	83295317	83295328
chr4	83956037	83956048
chr4	84299769	84299779
chr4	84376788	84376798
chr4	86396326	86396336
chr4	87515274	87515283
chr4	87927695	87927704
chr4	87930385	87930395
chr4	88130987	88130996
chr4	88480866	88480875
chr4	89205856	89205866
chr4	95128685	95128694
chr4	95129015	95129033
chr4	95373048	95373058
chr4	95517233	95517251
chr4	99579770	99579780
chr4	100738638	100738648
chr4	100806414	100806425
chr4	100870082	100870091
chr4	100870339	100870349
chr4	100870845	100870856
chr4	102200934	102200944
chr4	102711808	102711818
chr4	103184369	103184387
chr4	103184374	103184385
chr4	103749175	103749185
chr4	103783366	103783376
chr4	104012967	104012976
chr4	105664418	105664429
chr4	105664489	105664498
chr4	105781888	105781897
chr4	106067988	106067998
chr4	106068159	106068169
chr4	108641274	108641284
chr4	108641291	108641302
chr4	109092836	109092854
chr4	109092848	109092857
chr4	109541671	109541681
chr4	109541706	109541716
chr4	110650840	110650849
chr4	111553183	111553201
chr4	113020995	113021004
chr4	113249212	113249222
chr4	113436257	113436266
chr4	113436269	113436278
chr4	113436267	113436285
chr4	113444566	113444576
chr4	114199664	114199682
chr4	115520099	115520109
chr4	119963306	119963316
chr4	120384059	120384070
chr4	120988108	120988119
chr4	122113780	122113789
chr4	123573721	123573739
chr4	123638168	123638186
chr4	123653664	123653674
chr4	123679296	123679306
chr4	124317844	124317853
chr4	125633602	125633611
chr4	126234766	126234775
chr4	128886316	128886326
chr4	129731212	129731222
chr4	129732342	129732353
chr4	129733163	129733174
chr4	139035695	139035704
chr4	140098673	140098683
chr4	140222854	140222865
chr4	140223029	140223038
chr4	140223672	140223681
chr4	140223722	140223731
chr4	140477564	140477574
chr4	140482038	140482048
chr4	140656103	140656114
chr4	140970564	140970573
chr4	141071583	141071593
chr4	141072023	141072032
chr4	141072963	141072974
chr4	141075249	141075267
chr4	141445157	141445167
chr4	141445358	141445369
chr4	141445368	141445379
chr4	141712195	141712206
chr4	141729159	141729168
chr4	142228473	142228483
chr4	144280255	144280265
chr4	145982669	145982687
chr4	146857432	146857450
chr4	146857814	146857823
chr4	146859394	146859403
chr4	147837837	147837846
chr4	147837838	147837849
chr4	148539128	148539138
chr4	148788080	148788089
chr4	149297473	149297491
chr4	151164204	151164222
chr4	151749485	151749494
chr4	151749491	151749502
chr4	151935896	151935906
chr4	151936189	151936207
chr4	151936337	151936347
chr4	152330063	152330073
chr4	153456677	153456686
chr4	154388362	154388380
chr4	154497501	154497511
chr4	155473436	155473445
chr4	156297999	156298009
chr4	156298364	156298374
chr4	159730890	159730899
chr4	164509152	164509161
chr4	164534685	164534695
chr4	166052565	166052574
chr4	169239941	169239951
chr4	169239946	169239955
chr4	169239981	169239990
chr4	169401678	169401688
chr4	169401683	169401692
chr4	169435607	169435618
chr4	170542172	170542190
chr4	170581209	170581219
chr4	173946417	173946426
chr4	174292654	174292663
chr4	175204349	175204359
chr4	175204461	175204471
chr4	184183228	184183238
chr4	184319990	184319999
chr4	184365789	184365800
chr4	184427078	184427088
chr4	184427529	184427539
chr4	185370214	185370223
chr4	186562155	186562164
chr4	186562168	186562186
chr5	400039	400048
chr5	1112260	1112270
chr5	1134855	1134866
chr5	1667508	1667519
chr5	1801660	1801678
chr5	5523479	5523490
chr5	5523514	5523524
chr5	5523552	5523563
chr5	10632345	10632354
chr5	14560308	14560317
chr5	14810050	14810060
chr5	14870706	14870717
chr5	16465544	16465554
chr5	16465931	16465941
chr5	32444386	32444396
chr5	32531739	32531748
chr5	32583872	32583883
chr5	32585664	32585673
chr5	32585687	32585697
chr5	34008067	34008076
chr5	34465582	34465592
chr5	34915989	34915999
chr5	36723208	36723217
chr5	36877361	36877372
chr5	36878313	36878324
chr5	37413329	37413340
chr5	38453861	38453870
chr5	39461272	39461283
chr5	39714399	39714409
chr5	40798274	40798285
[truncated: 5,308 more rows]
