# Supplementary material for: c-Myb Binding Sites in Haematopoietic Chromatin Landscapes
Source: PLoS One. 2015 Jul 24;10(7):e0133280. doi: 10.1371/journal.pone.0133280 (PMC4514710; doi:10.1371/journal.pone.0133280)
Supplement: S1 File — (ZIP) [file pone.0133280.s024.zip › S1 file/CD34+ cells.bed]

chr1	832838	832847
chr1	859263	859274
chr1	970064	970073
chr1	1655739	1655750
chr1	2166149	2166167
chr1	2222307	2222316
chr1	2323171	2323181
chr1	2864136	2864146
chr1	2864168	2864177
chr1	2985288	2985298
chr1	2986215	2986225
chr1	3282357	3282367
chr1	3566553	3566563
chr1	6086384	6086394
chr1	6498277	6498288
chr1	6622127	6622137
chr1	6673814	6673825
chr1	6761880	6761890
chr1	6845343	6845353
chr1	6854479	6854489
chr1	6950053	6950063
chr1	6950062	6950080
chr1	6950072	6950083
chr1	7596305	7596323
chr1	7596370	7596381
chr1	7692515	7692524
chr1	7727750	7727759
chr1	7815640	7815649
chr1	7891666	7891676
chr1	8075240	8075258
chr1	8484057	8484067
chr1	8488064	8488074
chr1	8499070	8499080
chr1	8577834	8577845
chr1	8586012	8586022
chr1	8761553	8761571
chr1	8772989	8773000
chr1	9135446	9135457
chr1	9154137	9154147
chr1	9154266	9154277
chr1	9354627	9354637
chr1	9354694	9354705
chr1	9621663	9621672
chr1	9621709	9621720
chr1	9714607	9714616
chr1	9714725	9714736
chr1	9715459	9715468
chr1	9910177	9910187
chr1	9910359	9910370
chr1	9910507	9910516
chr1	9953445	9953455
chr1	10271659	10271677
chr1	10313992	10314001
chr1	10313987	10314005
chr1	10532419	10532428
chr1	10534995	10535005
chr1	10731308	10731318
chr1	10754390	10754400
chr1	11000264	11000275
chr1	11002175	11002184
chr1	11054868	11054879
chr1	11114042	11114052
chr1	11702680	11702689
chr1	11710537	11710555
chr1	11866437	11866446
chr1	12112293	12112311
chr1	12217507	12217516
chr1	12374576	12374594
chr1	12404863	12404872
chr1	12404873	12404882
chr1	12445364	12445374
chr1	12508958	12508968
chr1	12538803	12538812
chr1	12662100	12662110
chr1	12678018	12678029
chr1	12679187	12679198
chr1	13897617	13897628
chr1	15735978	15735988
chr1	15853016	15853026
chr1	15853128	15853138
chr1	15853479	15853488
chr1	16083096	16083105
chr1	16162433	16162444
chr1	16482577	16482586
chr1	16482612	16482630
chr1	16494478	16494487
chr1	16500184	16500193
chr1	16502616	16502626
chr1	16575194	16575203
chr1	16693935	16693944
chr1	16970605	16970614
chr1	16971196	16971207
chr1	16971488	16971498
chr1	17054945	17054954
chr1	17216207	17216216
chr1	17287289	17287299
chr1	17608645	17608655
chr1	17766295	17766304
chr1	18024134	18024145
chr1	18427155	18427173
chr1	19147432	19147441
chr1	19282639	19282649
chr1	19283485	19283496
chr1	19440252	19440263
chr1	19440302	19440311
chr1	19483271	19483280
chr1	19483409	19483418
chr1	19717623	19717633
chr1	19803517	19803526
chr1	19835469	19835479
chr1	19933453	19933463
chr1	20479872	20479882
chr1	20848974	20848985
chr1	20960378	20960388
chr1	21348910	21348920
chr1	21501988	21501998
chr1	21503512	21503521
chr1	21985778	21985787
chr1	21995839	21995850
chr1	21996020	21996030
chr1	22094896	22094905
chr1	22118116	22118126
chr1	22140901	22140912
chr1	22141142	22141152
chr1	22228631	22228642
chr1	22266232	22266242
chr1	22351999	22352008
chr1	22379132	22379142
chr1	22778507	22778516
chr1	23066367	23066377
chr1	23256982	23256992
chr1	23445972	23445981
chr1	23494209	23494218
chr1	23495136	23495145
chr1	23496501	23496511
chr1	23670844	23670855
chr1	23696427	23696437
chr1	23730438	23730448
chr1	23730448	23730458
chr1	23854868	23854878
chr1	23855276	23855286
chr1	24072198	24072216
chr1	24077931	24077940
chr1	24077966	24077976
chr1	24098777	24098786
chr1	24242901	24242911
chr1	24282104	24282122
chr1	24306786	24306795
chr1	24306915	24306933
chr1	24307068	24307079
chr1	24861649	24861659
chr1	25071314	25071324
chr1	25174652	25174662
chr1	25174776	25174785
chr1	25258619	25258628
chr1	25258901	25258911
chr1	25293351	25293360
chr1	25324236	25324246
chr1	25349129	25349139
chr1	25349452	25349462
chr1	25363835	25363844
chr1	25422275	25422285
chr1	25559873	25559883
chr1	25566615	25566624
chr1	25664853	25664863
chr1	25757639	25757648
chr1	25757736	25757745
chr1	25889139	25889149
chr1	25942971	25942982
chr1	26081392	26081410
chr1	26232142	26232152
chr1	26232202	26232212
chr1	26254022	26254032
chr1	26453053	26453063
chr1	26560638	26560649
chr1	26602647	26602656
chr1	26602683	26602692
chr1	26613524	26613534
chr1	26799516	26799525
chr1	26827752	26827761
chr1	26868551	26868561
chr1	26929011	26929020
chr1	26929030	26929039
chr1	26946689	26946698
chr1	26954564	26954574
chr1	26954652	26954662
chr1	27018783	27018792
chr1	27018946	27018957
chr1	27018982	27018991
chr1	27019078	27019087
chr1	27019385	27019394
chr1	27022134	27022143
chr1	27023491	27023501
chr1	27024729	27024747
chr1	27030723	27030732
chr1	27050197	27050215
chr1	27050386	27050397
chr1	27113636	27113645
chr1	27113732	27113743
chr1	27126852	27126861
chr1	27191829	27191838
chr1	27248039	27248049
chr1	27339189	27339198
chr1	27424065	27424083
chr1	27560791	27560800
chr1	27627441	27627450
chr1	27659442	27659453
chr1	27668458	27668467
chr1	27669950	27669960
chr1	27715089	27715099
chr1	27719035	27719053
chr1	27730141	27730152
chr1	27754979	27754990
chr1	27755222	27755240
chr1	27762457	27762467
chr1	27853759	27853768
chr1	27853837	27853847
chr1	27898325	27898336
chr1	27951478	27951487
chr1	27951492	27951501
chr1	27958169	27958179
chr1	28052695	28052705
chr1	28099432	28099443
chr1	28099906	28099924
chr1	28100325	28100335
chr1	28116366	28116375
chr1	28157525	28157535
chr1	28157564	28157573
chr1	28157600	28157618
chr1	28184707	28184716
chr1	28194045	28194055
chr1	28415055	28415064
chr1	28415147	28415156
chr1	28573758	28573767
chr1	28575160	28575178
chr1	28764547	28764556
chr1	28969076	28969087
chr1	28969274	28969284
chr1	28969290	28969300
chr1	28969475	28969493
chr1	29214238	29214249
chr1	29253509	29253520
chr1	29447918	29447927
chr1	29528834	29528844
chr1	31191595	31191605
chr1	31297476	31297486
chr1	31313920	31313929
chr1	31558151	31558160
chr1	31656987	31657005
chr1	32110901	32110911
chr1	32253817	32253828
chr1	32254272	32254282
chr1	32254678	32254688
chr1	32404426	32404435
chr1	32409806	32409815
chr1	32421672	32421690
chr1	32447797	32447806
chr1	32479260	32479269
chr1	32573689	32573699
chr1	32687501	32687511
chr1	32688045	32688055
chr1	32757388	32757398
chr1	32936834	32936845
chr1	33116862	33116880
chr1	33117071	33117081
chr1	33282921	33282931
chr1	33283136	33283145
chr1	33284687	33284698
chr1	33446996	33447007
chr1	33447009	33447018
chr1	33458305	33458315
chr1	33497960	33497970
chr1	33502598	33502607
chr1	33515139	33515149
chr1	33546654	33546663
chr1	33722630	33722641
chr1	33722635	33722644
chr1	33722986	33722996
chr1	33764464	33764473
chr1	33772847	33772857
chr1	33896834	33896844
chr1	34632455	34632464
chr1	35149821	35149831
chr1	35150060	35150078
chr1	35390630	35390639
chr1	35563125	35563136
chr1	35667843	35667852
chr1	35835717	35835727
chr1	36023268	36023286
chr1	36034686	36034697
chr1	36107170	36107188
chr1	36235563	36235572
chr1	36396668	36396677
chr1	36549686	36549695
chr1	36614956	36614965
chr1	36615149	36615159
chr1	36615158	36615176
chr1	36615446	36615464
chr1	36615493	36615503
chr1	36616499	36616510
chr1	36770353	36770362
chr1	36770383	36770393
chr1	36837182	36837192
chr1	36850535	36850544
chr1	36851515	36851526
chr1	36877790	36877801
chr1	36916102	36916112
chr1	36923551	36923562
chr1	37169477	37169487
chr1	37974937	37974946
chr1	38020013	38020023
chr1	38022519	38022529
chr1	38061701	38061711
chr1	38061713	38061722
chr1	38148145	38148154
chr1	38230137	38230148
chr1	38276891	38276900
chr1	38478356	38478367
chr1	39300088	39300097
chr1	39456796	39456806
chr1	39457188	39457199
chr1	39491907	39491916
chr1	39564494	39564503
chr1	39681291	39681302
chr1	39732110	39732121
chr1	39734086	39734095
chr1	39734123	39734134
chr1	40149756	40149765
chr1	40282639	40282650
chr1	40311577	40311586
chr1	40358383	40358393
chr1	40420642	40420653
chr1	40505129	40505139
chr1	40516794	40516804
chr1	40723846	40723855
chr1	40839433	40839442
chr1	40840354	40840364
chr1	40851800	40851810
chr1	40862299	40862317
chr1	40870433	40870443
chr1	40997210	40997220
chr1	40997292	40997301
chr1	41134754	41134763
chr1	41157419	41157430
chr1	41157553	41157563
chr1	41174607	41174618
chr1	41174895	41174906
chr1	41267822	41267833
chr1	41268052	41268063
chr1	41286741	41286750
chr1	41748552	41748563
chr1	41774427	41774436
chr1	41826734	41826743
chr1	41826769	41826778
chr1	41826932	41826941
chr1	41831917	41831926
chr1	41882955	41882964
chr1	42180447	42180465
chr1	42180467	42180476
chr1	42204953	42204962
chr1	42501102	42501112
chr1	42642757	42642767
chr1	42788498	42788508
chr1	42928948	42928957
chr1	43124136	43124145
chr1	43148094	43148104
chr1	43388777	43388788
chr1	43388785	43388795
chr1	43397885	43397895
chr1	43397896	43397905
chr1	43398083	43398093
chr1	43533994	43534003
chr1	43613509	43613527
chr1	43613539	43613549
chr1	43687049	43687058
chr1	43687120	43687131
chr1	43824575	43824585
chr1	43833110	43833119
chr1	44116445	44116455
chr1	44249553	44249562
chr1	44302355	44302366
chr1	44441102	44441111
chr1	44497046	44497056
chr1	44502444	44502453
chr1	44771741	44771751
chr1	44771780	44771791
chr1	44874364	44874375
chr1	44874645	44874654
chr1	44883270	44883280
chr1	44885780	44885789
chr1	44889569	44889578
chr1	44951280	44951291
chr1	45118708	45118726
chr1	45162842	45162852
chr1	45187105	45187115
chr1	45196187	45196198
chr1	45196769	45196780
chr1	45205506	45205516
chr1	45205512	45205523
chr1	45241236	45241245
chr1	45241738	45241747
chr1	45266144	45266155
chr1	45275358	45275368
chr1	45309039	45309050
chr1	45478675	45478685
chr1	45671436	45671446
chr1	45766136	45766145
chr1	45806114	45806123
chr1	45825633	45825643
chr1	45940851	45940861
chr1	45956927	45956936
chr1	45957122	45957131
chr1	45965694	45965703
chr1	45965738	45965748
chr1	46009689	46009698
chr1	46016715	46016725
chr1	46049214	46049224
chr1	46049460	46049469
chr1	46049495	46049505
chr1	46049762	46049772
chr1	46153707	46153716
chr1	46509295	46509304
chr1	46598279	46598290
chr1	46598386	46598395
chr1	46598917	46598926
chr1	46768861	46768879
chr1	46768928	46768938
chr1	46769379	46769389
chr1	46806814	46806824
chr1	46956734	46956744
chr1	47047788	47047806
chr1	47153135	47153145
chr1	47728681	47728690
chr1	47755137	47755147
chr1	47755145	47755154
chr1	47780067	47780077
chr1	49093299	49093308
chr1	49216031	49216040
chr1	49242640	49242649
chr1	49242661	49242670
chr1	50546748	50546758
chr1	50575370	50575379
chr1	50649273	50649291
chr1	50649318	50649329
chr1	50674650	50674659
chr1	50717643	50717654
chr1	50774696	50774706
chr1	50892697	50892708
chr1	51343420	51343431
chr1	51426119	51426130
chr1	51434387	51434398
chr1	51434483	51434494
chr1	51434647	51434657
chr1	51443152	51443162
chr1	51655282	51655291
chr1	51750307	51750316
chr1	51972475	51972484
chr1	51972480	51972489
chr1	51983236	51983254
chr1	51983251	51983260
chr1	52035331	52035342
chr1	52082749	52082760
chr1	52082841	52082850
chr1	52088313	52088323
chr1	52195342	52195352
chr1	52316291	52316301
chr1	52344265	52344274
chr1	52499167	52499178
chr1	52499467	52499477
chr1	52605630	52605639
chr1	52889710	52889721
chr1	53018006	53018015
chr1	53068169	53068187
chr1	53068186	53068195
chr1	53998281	53998291
chr1	54034572	54034582
chr1	54059833	54059851
chr1	54121750	54121768
chr1	54518949	54518967
chr1	54561689	54561698
chr1	54562752	54562762
chr1	54738880	54738890
chr1	54756754	54756764
chr1	54821775	54821786
chr1	54838860	54838870
chr1	54838879	54838888
chr1	54873402	54873413
chr1	54874114	54874124
chr1	54951375	54951386
chr1	54954508	54954517
chr1	55008882	55008892
chr1	55595150	55595160
chr1	55683369	55683380
chr1	55683466	55683477
chr1	55750642	55750651
chr1	57045446	57045455
chr1	58570714	58570724
chr1	58615145	58615155
chr1	59245406	59245417
chr1	59247232	59247241
chr1	59247466	59247484
chr1	59385814	59385823
chr1	59512617	59512626
chr1	59523097	59523115
chr1	59523097	59523106
chr1	59629603	59629613
chr1	60036341	60036350
chr1	60104003	60104021
chr1	60158408	60158418
chr1	60158476	60158485
chr1	61087446	61087456
chr1	61508782	61508791
chr1	61516198	61516209
chr1	61542541	61542552
chr1	61542618	61542636
chr1	61543185	61543196
chr1	61543193	61543203
chr1	61543956	61543966
chr1	61548453	61548464
chr1	61575016	61575027
chr1	61575118	61575128
chr1	61606660	61606669
chr1	61623499	61623508
chr1	61623510	61623520
chr1	61624337	61624348
chr1	61624456	61624466
chr1	61720790	61720800
chr1	61765296	61765305
chr1	61784068	61784079
chr1	61803314	61803332
chr1	61809523	61809534
chr1	61901864	61901874
chr1	61919220	61919231
chr1	61923479	61923490
chr1	61923518	61923528
chr1	62146362	62146373
chr1	62610096	62610105
chr1	62873271	62873280
chr1	62902517	62902526
chr1	62902636	62902647
chr1	62993835	62993845
chr1	62993887	62993897
chr1	62993968	62993978
chr1	63094363	63094373
chr1	63156162	63156172
chr1	63156210	63156220
chr1	63225079	63225090
chr1	63307444	63307453
chr1	63789309	63789327
chr1	63989192	63989202
chr1	64059345	64059354
chr1	64240936	64240954
chr1	64240941	64240951
chr1	64472572	64472581
chr1	64734930	64734941
chr1	65152585	65152594
chr1	65428353	65428371
chr1	65431721	65431731
chr1	65507310	65507320
chr1	65525770	65525781
chr1	65533479	65533489
chr1	65612980	65612990
chr1	65730347	65730356
chr1	65731369	65731387
chr1	66737009	66737018
chr1	66737080	66737090
chr1	66742030	66742039
chr1	66748203	66748221
chr1	66748289	66748298
chr1	66796611	66796621
chr1	66801703	66801714
chr1	66801808	66801819
chr1	66801840	66801858
chr1	66816021	66816031
chr1	67000178	67000189
chr1	67395555	67395573
chr1	67895840	67895858
chr1	67896378	67896387
chr1	67896446	67896456
chr1	68140515	68140524
chr1	70598788	70598798
chr1	70671416	70671425
chr1	70671472	70671482
chr1	70687087	70687098
chr1	70687163	70687174
chr1	70687499	70687510
chr1	71284175	71284184
chr1	71559796	71559807
chr1	71662575	71662586
chr1	72258244	72258253
chr1	72258271	72258280
chr1	72347577	72347586
chr1	72749524	72749534
chr1	75198823	75198833
chr1	76457430	76457439
chr1	76571381	76571391
chr1	77592089	77592100
chr1	77592095	77592113
chr1	78224877	78224887
chr1	78469901	78469911
chr1	78470609	78470618
chr1	79115455	79115464
chr1	80448187	80448197
chr1	80448267	80448277
chr1	81358923	81358941
chr1	81771797	81771806
chr1	81771842	81771852
chr1	81936194	81936204
chr1	82266826	82266837
chr1	82861348	82861358
chr1	84234968	84234977
chr1	84464920	84464930
chr1	84607029	84607039
chr1	84607025	84607036
chr1	84609942	84609952
chr1	84609980	84609990
chr1	84610006	84610017
chr1	84625422	84625433
chr1	84625435	84625445
chr1	84767247	84767256
chr1	84944928	84944937
chr1	85039737	85039747
chr1	85219403	85219412
chr1	85575353	85575363
chr1	85666709	85666718
chr1	85725357	85725366
chr1	85725364	85725373
chr1	85725442	85725453
chr1	85741501	85741519
chr1	86042726	86042736
chr1	86621805	86621815
chr1	86622533	86622544
chr1	86641621	86641630
chr1	86822057	86822066
chr1	86885144	86885153
chr1	86967913	86967923
chr1	87240291	87240300
chr1	87380815	87380826
chr1	87617583	87617593
chr1	87617576	87617586
chr1	87617595	87617613
chr1	87646019	87646037
chr1	87670863	87670872
chr1	87795076	87795086
chr1	87797010	87797021
chr1	87800966	87800976
chr1	88110853	88110863
chr1	88292534	88292545
chr1	88292553	88292563
chr1	88368771	88368781
chr1	88419621	88419632
chr1	88488404	88488414
chr1	89150090	89150099
chr1	89167095	89167105
chr1	89488538	89488547
chr1	89531009	89531018
chr1	89535788	89535799
chr1	89592978	89592988
chr1	89752762	89752771
chr1	90004149	90004159
chr1	90098481	90098491
chr1	90123663	90123674
chr1	90158492	90158501
chr1	90158507	90158516
chr1	90158552	90158561
chr1	90223326	90223335
chr1	90246391	90246409
chr1	90339484	90339494
chr1	90372351	90372361
chr1	90805563	90805574
chr1	90806235	90806244
chr1	90823693	90823704
chr1	90823777	90823788
chr1	90823874	90823883
chr1	91184488	91184499
chr1	91487980	91487989
chr1	92349113	92349131
chr1	92349163	92349173
chr1	92463355	92463366
chr1	92925405	92925423
chr1	92925611	92925620
chr1	92927539	92927550
chr1	92942182	92942192
chr1	92950207	92950218
chr1	93029223	93029234
chr1	93121033	93121043
chr1	93250880	93250891
chr1	93297809	93297819
chr1	93545055	93545064
chr1	93545397	93545408
chr1	93646264	93646275
chr1	93646274	93646285
chr1	93811514	93811525
chr1	94019857	94019875
chr1	94309988	94310006
chr1	94312713	94312724
chr1	94375045	94375056
chr1	94375047	94375056
chr1	94558096	94558114
chr1	94558240	94558258
chr1	94558299	94558308
chr1	94560189	94560198
chr1	94560203	94560213
chr1	94883577	94883586
chr1	95428528	95428537
chr1	95582422	95582433
chr1	95774690	95774699
chr1	95774733	95774742
chr1	95774739	95774749
chr1	95850312	95850323
chr1	96418701	96418710
chr1	97187544	97187562
chr1	98097618	98097627
chr1	98293635	98293653
chr1	98514002	98514013
chr1	98854120	98854131
chr1	98854185	98854196
chr1	98933859	98933868
chr1	100232184	100232194
chr1	100232190	100232199
chr1	100408875	100408886
chr1	100503809	100503820
chr1	100503816	100503834
chr1	100598553	100598562
chr1	100758390	100758408
chr1	100817750	100817759
chr1	100818024	100818034
chr1	100818904	100818922
chr1	100929568	100929578
chr1	100929619	100929628
chr1	101360250	101360261
chr1	101461409	101461427
chr1	101461415	101461433
chr1	101461494	101461504
chr1	101547209	101547220
chr1	101577463	101577473
chr1	101577852	101577861
chr1	101594158	101594167
chr1	101594247	101594256
chr1	101701189	101701200
chr1	101704378	101704387
chr1	101742590	101742599
chr1	101757498	101757508
chr1	104003985	104003995
chr1	104057729	104057739
chr1	107684884	107684895
chr1	107684896	107684905
chr1	108023643	108023653
chr1	108371922	108371940
chr1	108375876	108375886
chr1	108419925	108419943
chr1	109203887	109203898
chr1	109203907	109203918
chr1	109234850	109234868
chr1	109419554	109419572
chr1	109419564	109419575
chr1	109439572	109439583
chr1	109655402	109655411
chr1	109655414	109655424
chr1	109940750	109940759
chr1	109942166	109942175
chr1	109968244	109968253
chr1	109969061	109969079
chr1	109969226	109969244
chr1	110026912	110026930
chr1	110033393	110033402
chr1	110075088	110075106
chr1	110335007	110335018
chr1	110336958	110336969
chr1	110337049	110337058
chr1	110337065	110337075
chr1	110453491	110453501
chr1	110810671	110810681
chr1	110855316	110855326
chr1	110881509	110881520
chr1	110881529	110881539
chr1	110882550	110882560
chr1	111158546	111158564
chr1	111186767	111186778
chr1	111214727	111214736
chr1	111214814	111214824
chr1	111215452	111215462
chr1	111308848	111308857
chr1	111459612	111459622
chr1	111742952	111742962
chr1	111746602	111746611
chr1	111942595	111942613
chr1	112135583	112135601
chr1	112159119	112159129
chr1	112276747	112276758
chr1	112285685	112285703
chr1	112463152	112463161
chr1	112516220	112516230
chr1	113034864	113034873
chr1	113162912	113162922
chr1	113164918	113164928
chr1	113164972	113164982
chr1	113217480	113217491
chr1	113256701	113256711
chr1	113615795	113615805
chr1	114301776	114301786
chr1	114319757	114319766
chr1	114326126	114326135
chr1	114354768	114354779
chr1	114355037	114355055
chr1	114355246	114355255
chr1	114473658	114473669
chr1	114474052	114474063
chr1	114483388	114483398
chr1	114483473	114483491
chr1	114491929	114491940
chr1	114518287	114518297
chr1	114518314	114518324
chr1	114518362	114518380
chr1	114636410	114636419
chr1	114651661	114651671
chr1	114669559	114669568
chr1	115300141	115300152
chr1	115300511	115300529
chr1	115300626	115300636
chr1	115617899	115617917
chr1	115617933	115617942
chr1	115632666	115632677
chr1	115632881	115632890
chr1	115641762	115641771
chr1	115642111	115642121
chr1	115642269	115642278
chr1	116335958	116335968
chr1	116915787	116915796
chr1	116980299	116980309
chr1	117602873	117602891
chr1	117664634	117664645
chr1	117910051	117910061
chr1	118149071	118149081
chr1	118150229	118150238
chr1	118510763	118510773
chr1	118620123	118620133
chr1	118727850	118727861
chr1	118727861	118727872
chr1	118766169	118766180
chr1	119530325	119530334
chr1	119551467	119551478
chr1	119682902	119682911
chr1	119818211	119818229
chr1	120217508	120217517
chr1	144909858	144909868
chr1	144909940	144909950
chr1	144932027	144932045
chr1	144948823	144948833
chr1	144989683	144989693
chr1	145009579	145009589
chr1	145009621	145009630
chr1	145129864	145129874
chr1	145129878	145129889
chr1	145216293	145216303
chr1	145263533	145263543
chr1	145427642	145427652
chr1	145516315	145516326
chr1	145562574	145562583
chr1	145610982	145610993
chr1	146697212	146697222
chr1	146719174	146719184
chr1	147090008	147090017
chr1	148000846	148000856
chr1	148248150	148248159
chr1	148248150	148248168
chr1	148356843	148356853
chr1	149606054	149606064
chr1	149856908	149856917
chr1	149871047	149871058
chr1	149911040	149911049
chr1	149981818	149981828
chr1	150122273	150122282
chr1	150135717	150135726
chr1	150194034	150194045
chr1	150208479	150208497
chr1	150208630	150208639
chr1	150208881	150208890
chr1	150337179	150337188
chr1	150525076	150525086
chr1	150533562	150533573
chr1	150586370	150586380
chr1	150669590	150669600
chr1	150738318	150738328
chr1	150738329	150738338
chr1	150949704	150949714
chr1	150986206	150986217
chr1	151021138	151021149
chr1	151043350	151043361
chr1	151129057	151129068
chr1	151171422	151171431
chr1	151254610	151254620
chr1	151255184	151255202
chr1	151372014	151372025
chr1	151416501	151416519
chr1	151512844	151512853
chr1	151583994	151584004
chr1	151584005	151584015
chr1	151584365	151584375
chr1	151892836	151892845
chr1	151914101	151914111
chr1	151918247	151918265
chr1	151918361	151918371
chr1	151945672	151945681
chr1	152114643	152114653
chr1	153316527	153316545
chr1	153348177	153348186
chr1	153359073	153359083
chr1	153362655	153362665
chr1	153483561	153483579
chr1	153517557	153517566
chr1	153606819	153606829
chr1	153643431	153643440
chr1	153748037	153748055
chr1	153763231	153763240
chr1	153893064	153893074
chr1	153918654	153918665
chr1	153930335	153930345
chr1	154178917	154178928
chr1	154300203	154300214
chr1	154377807	154377817
chr1	154452459	154452470
chr1	154452460	154452471
chr1	154465898	154465908
chr1	154857474	154857485
chr1	154934253	154934264
chr1	154946802	154946812
chr1	154971828	154971839
chr1	154979494	154979504
chr1	155023086	155023095
chr1	155036423	155036432
chr1	155057712	155057730
chr1	155057767	155057778
chr1	155074804	155074815
chr1	155083563	155083573
chr1	155146332	155146350
chr1	155146968	155146977
chr1	155164688	155164699
chr1	155164775	155164793
chr1	155214809	155214819
chr1	155293248	155293257
chr1	155470127	155470136
chr1	155474199	155474208
chr1	155532744	155532753
chr1	155658602	155658611
chr1	155879883	155879893
chr1	155879901	155879912
chr1	155904189	155904199
chr1	155904226	155904236
chr1	155916160	155916169
chr1	155916189	155916198
chr1	155946090	155946100
chr1	155948357	155948367
chr1	155990793	155990803
chr1	156073519	156073537
chr1	156074124	156074133
chr1	156089576	156089585
chr1	156124325	156124334
chr1	156130764	156130774
chr1	156161551	156161562
chr1	156192930	156192940
chr1	156252715	156252725
chr1	156308197	156308207
chr1	156308312	156308321
chr1	156308562	156308580
chr1	156450732	156450743
chr1	156462620	156462630
chr1	156471204	156471222
chr1	156472850	156472861
chr1	156541411	156541420
chr1	156542347	156542358
chr1	156627926	156627937
chr1	156675906	156675924
chr1	156698974	156698985
chr1	156717322	156717332
chr1	156721596	156721607
chr1	156721643	156721661
chr1	156737245	156737254
chr1	156756571	156756580
chr1	156756585	156756603
chr1	156774525	156774534
chr1	156808868	156808877
chr1	156877410	156877419
chr1	156890418	156890427
chr1	157789920	157789930
chr1	157961923	157961932
chr1	158656549	158656558
chr1	159170792	159170803
chr1	159170862	159170871
chr1	159174752	159174762
chr1	159750969	159750980
chr1	159824552	159824561
chr1	159850457	159850466
chr1	159859868	159859878
chr1	159891528	159891539
chr1	159892104	159892114
chr1	160113716	160113725
chr1	160231580	160231589
chr1	160370264	160370275
chr1	160370973	160370991
chr1	160402414	160402423
chr1	160504791	160504801
chr1	160642985	160642995
chr1	160828119	160828130
chr1	160832592	160832601
chr1	161067400	161067411
chr1	161102494	161102505
chr1	161102513	161102524
chr1	161123997	161124006
chr1	161337686	161337696
chr1	161369496	161369505
chr1	161369506	161369515
chr1	161510066	161510077
chr1	161510066	161510084
chr1	161536141	161536150
chr1	161591460	161591470
chr1	161617534	161617543
chr1	161676961	161676971
chr1	161998917	161998928
chr1	162025951	162025962
chr1	163285757	163285766
chr1	163291754	163291764
chr1	164681974	164681992
chr1	165024970	165024980
chr1	165083689	165083700
chr1	165336791	165336809
chr1	165797112	165797122
chr1	165797847	165797857
chr1	166134442	166134452
chr1	166136220	166136231
chr1	166690566	166690576
chr1	166879813	166879823
chr1	167132600	167132609
chr1	167190299	167190309
chr1	167191646	167191657
chr1	167192556	167192565
chr1	167298176	167298187
chr1	167298235	167298245
chr1	167298333	167298342
chr1	167298337	167298347
chr1	167425292	167425303
chr1	167587001	167587011
chr1	167597489	167597498
chr1	167601732	167601742
chr1	167766619	167766630
chr1	167904984	167904994
chr1	168356593	168356602
chr1	168368359	168368368
chr1	169056479	169056488
chr1	169075012	169075023
chr1	169075018	169075027
chr1	169162733	169162743
chr1	169278887	169278897
chr1	169296245	169296254
chr1	169340795	169340805
chr1	169340816	169340827
chr1	169662000	169662009
chr1	169778952	169778961
chr1	169979768	169979777
chr1	170431325	170431334
chr1	170899068	170899078
chr1	171454725	171454736
chr1	171653132	171653142
chr1	171824838	171824849
chr1	172078793	172078803
chr1	172150964	172150974
chr1	172150984	172150994
chr1	172398695	172398706
chr1	172632075	172632084
chr1	172666773	172666783
chr1	172715607	172715616
chr1	172715653	172715662
chr1	173092300	173092309
chr1	173176525	173176535
chr1	173389639	173389650
chr1	173638987	173638997
chr1	173992890	173992900
chr1	173992910	173992920
chr1	174128697	174128708
chr1	174232001	174232019
chr1	174418306	174418316
chr1	174695843	174695861
chr1	174739284	174739293
chr1	174758633	174758642
chr1	174968795	174968805
chr1	175040211	175040220
chr1	175162106	175162116
chr1	175166880	175166890
chr1	175166917	175166927
chr1	175542613	175542624
chr1	176660937	176660955
chr1	178269208	178269219
chr1	178269244	178269254
chr1	178722702	178722720
chr1	179187286	179187296
chr1	179263346	179263356
chr1	179568952	179568963
chr1	180447480	180447490
chr1	180580686	180580697
chr1	180601109	180601119
chr1	180639988	180639998
chr1	180895583	180895593
chr1	180895721	180895732
chr1	181002429	181002440
chr1	181057690	181057699
chr1	181057764	181057773
chr1	181057764	181057775
chr1	181059226	181059236
chr1	181059230	181059240
chr1	181074681	181074690
chr1	181448484	181448493
chr1	183430723	183430733
chr1	183440945	183440955
chr1	183441231	183441241
chr1	183441875	183441885
chr1	183559661	183559671
chr1	183559775	183559784
chr1	183604923	183604941
chr1	183622443	183622452
chr1	183865827	183865836
chr1	183865865	183865874
chr1	184006853	184006863
chr1	184265693	184265704
chr1	184265743	184265752
chr1	184265810	184265819
chr1	184265888	184265897
chr1	184356270	184356281
chr1	184357621	184357632
chr1	184532628	184532646
chr1	184723784	184723793
chr1	184724023	184724033
chr1	185077648	185077658
chr1	185125295	185125305
chr1	185253855	185253866
chr1	185286735	185286746
chr1	185601927	185601937
chr1	185663294	185663303
chr1	186071832	186071850
chr1	187008172	187008182
chr1	187817624	187817635
chr1	191793039	191793050
chr1	192074084	192074094
chr1	192074164	192074173
chr1	192129048	192129058
chr1	192486054	192486065
chr1	192486157	192486167
chr1	192514347	192514365
chr1	192522172	192522183
chr1	192779801	192779811
chr1	193091412	193091422
chr1	193091585	193091595
chr1	193378262	193378272
chr1	193448510	193448519
chr1	193448561	193448571
chr1	193448567	193448585
chr1	196324521	196324530
chr1	196349636	196349646
chr1	197115801	197115811
chr1	197170664	197170673
chr1	197489008	197489017
chr1	197730952	197730963
chr1	197838201	197838210
chr1	198057677	198057687
chr1	198131687	198131697
chr1	198434794	198434804
chr1	198608220	198608229
chr1	198626739	198626749
chr1	198645499	198645509
chr1	198655429	198655439
chr1	198906687	198906698
chr1	198978794	198978803
chr1	199010732	199010741
chr1	199064844	199064855
chr1	199373088	199373099
chr1	199542307	199542317
chr1	199542450	199542461
chr1	199828721	199828739
chr1	199828944	199828955
chr1	200276293	200276303
chr1	200379278	200379288
chr1	200379754	200379763
chr1	200379805	200379815
chr1	200379851	200379860
chr1	201012435	201012444
chr1	201012484	201012502
chr1	201476268	201476277
chr1	201673495	201673513
chr1	202045352	202045362
chr1	202104505	202104514
chr1	202129199	202129208
chr1	202688907	202688916
chr1	202776735	202776745
chr1	202976506	202976516
chr1	203136682	203136692
chr1	203641618	203641629
chr1	203641639	203641649
chr1	203651754	203651765
chr1	203671400	203671409
chr1	203671412	203671421
chr1	203738859	203738877
chr1	203840341	203840351
chr1	203924247	203924258
chr1	203936062	203936072
chr1	204247579	204247590
chr1	204320197	204320208
chr1	204430931	204430949
chr1	204485518	204485528
chr1	204493261	204493271
chr1	204513652	204513661
chr1	204961536	204961545
chr1	204961556	204961567
chr1	205126410	205126420
chr1	205198838	205198847
chr1	205282948	205282957
chr1	205283249	205283259
chr1	205288856	205288867
chr1	205400032	205400043
chr1	205410076	205410086
chr1	205474013	205474022
chr1	205595554	205595563
chr1	205595560	205595569
chr1	205600440	205600450
chr1	205720560	205720569
chr1	206223870	206223880
chr1	206246967	206246977
chr1	206290530	206290540
chr1	206554402	206554420
chr1	206554532	206554541
chr1	206635338	206635347
chr1	206831665	206831674
chr1	206853174	206853183
chr1	206931354	206931364
chr1	206939836	206939845
chr1	206944021	206944030
chr1	206990300	206990311
chr1	206990304	206990314
chr1	207095341	207095359
chr1	207245806	207245816
chr1	207588344	207588354
chr1	207996261	207996272
chr1	207997168	207997179
chr1	207997473	207997484
chr1	207997535	207997545
chr1	208005355	208005366
chr1	208040276	208040285
chr1	208046989	208047000
chr1	208047123	208047132
chr1	208108642	208108652
chr1	208108648	208108657
chr1	208108653	208108662
chr1	208338178	208338189
chr1	208409732	208409750
chr1	208610903	208610914
chr1	209555641	209555652
chr1	209570983	209570993
chr1	209929452	209929462
chr1	209941345	209941356
chr1	210506313	210506323
chr1	211500327	211500336
chr1	211517641	211517650
chr1	211550643	211550653
chr1	211752554	211752565
chr1	211806319	211806329
chr1	211828732	211828741
chr1	212209073	212209084
chr1	212336082	212336100
chr1	212659564	212659573
chr1	212740718	212740727
chr1	212740721	212740739
chr1	212769796	212769814
chr1	212769813	212769823
chr1	212809171	212809181
chr1	212964944	212964955
chr1	213215305	213215314
chr1	213225115	213225126
chr1	214296672	214296683
chr1	214731485	214731503
chr1	214801656	214801667
chr1	215319801	215319811
chr1	217804353	217804362
chr1	217804441	217804450
chr1	217804663	217804673
chr1	218503577	218503586
chr1	218518404	218518413
chr1	218518541	218518559
chr1	218525215	218525224
chr1	218525245	218525254
chr1	218647002	218647012
chr1	218647051	218647060
chr1	220161942	220161951
chr1	220445796	220445805
chr1	220906616	220906627
chr1	221047747	221047757
chr1	221056147	221056156
chr1	221082230	221082240
chr1	221082260	221082270
chr1	221088200	221088209
chr1	221209131	221209140
chr1	221271335	221271344
chr1	221272569	221272579
chr1	221340279	221340289
chr1	221608966	221608975
chr1	221613608	221613618
chr1	221613602	221613613
chr1	221717237	221717246
chr1	221882504	221882522
chr1	221882583	221882594
chr1	221915750	221915759
chr1	222269706	222269716
chr1	222638394	222638404
chr1	223872077	223872088
chr1	223899756	223899766
chr1	223906004	223906014
chr1	224544494	224544504
chr1	224618374	224618384
chr1	224645426	224645437
chr1	225613295	225613306
chr1	225632780	225632789
chr1	226187254	226187264
chr1	226250512	226250522
chr1	226254505	226254514
chr1	226298086	226298096
chr1	226497206	226497216
chr1	226595771	226595780
chr1	226850735	226850745
chr1	227127984	227127994
chr1	228225530	228225540
chr1	228324743	228324753
chr1	228324765	228324775
chr1	228594051	228594062
chr1	228871701	228871712
chr1	229206089	229206098
chr1	229406948	229406959
chr1	229797162	229797173
chr1	231114852	231114870
chr1	231474229	231474247
chr1	231739921	231739931
chr1	232756457	232756475
chr1	232756463	232756474
chr1	232764501	232764512
chr1	232840613	232840623
chr1	233477007	233477025
chr1	233576782	233576791
chr1	234659501	234659510
chr1	234659609	234659618
chr1	234735921	234735930
chr1	234748595	234748605
chr1	234749404	234749414
chr1	234802063	234802081
chr1	234836129	234836138
chr1	234859547	234859556
chr1	234859556	234859566
chr1	234859600	234859609
chr1	234859972	234859983
chr1	234860372	234860383
chr1	234873883	234873893
chr1	234911480	234911498
chr1	234977692	234977702
chr1	235051976	235051985
chr1	235061916	235061926
chr1	235080858	235080868
chr1	235096584	235096594
chr1	235098985	235098994
chr1	235099070	235099081
chr1	235099095	235099105
chr1	235099324	235099334
chr1	235106192	235106201
chr1	235106220	235106238
chr1	235247127	235247138
chr1	235434227	235434236
chr1	235490556	235490566
chr1	235491680	235491689
chr1	235491699	235491709
chr1	235492025	235492035
chr1	235492202	235492211
chr1	235500486	235500495
chr1	235606216	235606227
chr1	236102136	236102146
chr1	236118457	236118467
chr1	236135233	236135242
chr1	236190533	236190543
chr1	236767830	236767840
chr1	236772612	236772623
chr1	239543591	239543601
chr1	240354269	240354280
chr1	241790983	241790992
chr1	242181107	242181116
chr1	243428270	243428279
chr1	243585178	243585189
chr1	244012511	244012520
chr1	244211795	244211813
chr1	244212907	244212918
chr1	244212921	244212930
chr1	244504918	244504927
chr1	244513554	244513564
chr1	244816176	244816185
chr1	244816400	244816418
chr1	244816625	244816635
chr1	244894045	244894056
chr1	244998641	244998652
chr1	245027765	245027776
chr1	245316462	245316471
chr1	246175747	246175765
chr1	246378417	246378428
chr1	246378501	246378511
chr1	246670464	246670475
chr1	246760834	246760844
chr1	247070955	247070964
chr1	247071040	247071050
chr1	247125331	247125341
chr1	247282399	247282409
chr1	247658306	247658316
chr1	248004333	248004344
chr1	248016286	248016296
chr1	248070126	248070137
chr1	248070151	248070161
chr1	248126396	248126406
chr1	248451882	248451892
chr1	249153244	249153253
chr1	249153351	249153369
chr1	249183875	249183886
chr2	1859223	1859233
chr2	3383426	3383435
chr2	6913446	6913455
chr2	7017756	7017766
chr2	7017760	7017771
chr2	7154627	7154636
chr2	7259333	7259342
chr2	7259345	7259354
chr2	7571345	7571355
chr2	7865467	7865477
chr2	8039624	8039634
chr2	8040197	8040207
chr2	8275437	8275448
chr2	8723752	8723762
chr2	8817930	8817939
chr2	9678164	9678174
chr2	9692899	9692909
chr2	9833452	9833461
chr2	9895408	9895418
chr2	10261562	10261580
chr2	10808787	10808796
chr2	11052019	11052030
chr2	11230468	11230479
chr2	11230462	11230471
chr2	11605936	11605946
chr2	11696553	11696563
chr2	11884211	11884220
chr2	11970718	11970736
chr2	11974716	11974726
chr2	12214360	12214369
chr2	12214625	12214635
chr2	12596715	12596726
chr2	12857814	12857824
chr2	12997212	12997222
chr2	13037445	13037455
chr2	13037470	13037488
chr2	13122327	13122336
chr2	16081760	16081778
chr2	16081806	16081816
chr2	16081923	16081933
chr2	16512574	16512583
chr2	16620328	16620338
chr2	16669188	16669198
chr2	16806577	16806595
chr2	16845654	16845665
chr2	16845708	16845717
chr2	16845751	16845761
chr2	16847826	16847835
chr2	16938625	16938636
chr2	17935117	17935135
chr2	18033191	18033202
chr2	18148306	18148316
chr2	18559497	18559506
chr2	18931381	18931390
chr2	19562257	19562268
chr2	19562927	19562937
chr2	19673897	19673908
chr2	19674122	19674133
chr2	20101457	20101467
chr2	20251249	20251258
chr2	20366511	20366520
chr2	20647783	20647794
chr2	20647795	20647806
chr2	20861394	20861403
chr2	20928033	20928043
chr2	23626972	23626982
chr2	23626978	23626987
chr2	23675939	23675948
chr2	23897358	23897368
chr2	24148975	24148984
chr2	24149009	24149020
chr2	24307071	24307080
chr2	24552754	24552764
chr2	24684745	24684755
chr2	24714174	24714185
chr2	24815534	24815545
chr2	25480039	25480048
chr2	25499699	25499710
chr2	25499708	25499717
chr2	25502229	25502238
chr2	25517832	25517842
chr2	25706684	25706694
chr2	25739804	25739815
chr2	25896387	25896397
chr2	26101286	26101295
chr2	26101399	26101409
chr2	26569079	26569090
chr2	27145761	27145770
chr2	27193426	27193436
chr2	27295468	27295477
chr2	27304180	27304198
chr2	27485901	27485912
chr2	27487771	27487782
chr2	27487983	27487992
chr2	27594368	27594378
chr2	27632474	27632483
chr2	27651190	27651201
chr2	27651493	27651502
chr2	27806009	27806019
chr2	28032928	28032938
chr2	28113680	28113689
chr2	28178129	28178140
chr2	28178160	28178171
chr2	28462333	28462343
chr2	28582274	28582283
chr2	28589815	28589833
chr2	28601366	28601375
chr2	28601375	28601384
chr2	28613716	28613726
chr2	28615777	28615787
chr2	28619440	28619449
chr2	28619467	28619477
chr2	28671190	28671200
chr2	28974542	28974551
chr2	29237774	29237784
chr2	29336909	29336920
chr2	30448233	30448243
chr2	30516589	30516599
chr2	30670052	30670063
chr2	31360857	31360867
chr2	31360883	31360892
chr2	32264807	32264818
chr2	32390902	32390913
chr2	33247079	33247089
chr2	33247108	33247119
chr2	33248354	33248363
chr2	33620916	33620927
chr2	33662605	33662616
chr2	33701779	33701788
chr2	33807218	33807228
chr2	33808480	33808498
chr2	35078883	35078892
chr2	36584323	36584333
chr2	36603601	36603611
chr2	37117123	37117133
chr2	37194004	37194014
chr2	37194071	37194081
chr2	37617678	37617687
chr2	37813643	37813661
chr2	37853521	37853531
chr2	38079024	38079034
chr2	38301759	38301770
chr2	38501976	38501985
chr2	38543054	38543063
chr2	38604311	38604320
chr2	38604418	38604428
chr2	38735661	38735679
chr2	38808808	38808819
chr2	38830073	38830091
chr2	38830393	38830402
chr2	38830393	38830402
chr2	38835029	38835038
chr2	38893017	38893027
chr2	38978279	38978290
chr2	38981839	38981849
chr2	39187762	39187773
chr2	39604803	39604813
chr2	40446051	40446061
chr2	40446074	40446084
chr2	41962788	41962797
chr2	42328884	42328895
chr2	42329625	42329643
chr2	42356221	42356230
chr2	42356275	42356285
chr2	42360210	42360220
chr2	42722330	42722339
chr2	42949916	42949927
chr2	42980490	42980499
chr2	43019415	43019424
chr2	43037743	43037753
chr2	43072316	43072325
chr2	43072317	43072326
chr2	43133022	43133031
chr2	43152131	43152142
chr2	43154763	43154772
chr2	43154774	43154784
chr2	43154826	43154835
chr2	43154895	43154906
chr2	43161128	43161138
chr2	43161206	43161216
chr2	43188659	43188669
chr2	43195269	43195280
chr2	43195384	43195394
chr2	43232846	43232864
chr2	43333254	43333264
chr2	43358498	43358507
chr2	43447169	43447179
chr2	43451264	43451273
chr2	43452556	43452565
chr2	43453543	43453554
chr2	43456108	43456118
chr2	43560776	43560785
chr2	43687139	43687148
chr2	43710317	43710327
chr2	43711622	43711640
chr2	43767825	43767835
chr2	44395118	44395128
chr2	44706781	44706791
chr2	44935674	44935685
chr2	45170007	45170016
chr2	45236059	45236069
chr2	45485569	45485580
chr2	45485585	45485603
chr2	45879460	45879469
chr2	45915763	45915772
chr2	45998776	45998785
chr2	46087917	46087926
chr2	46149775	46149786
chr2	46325179	46325189
chr2	46414576	46414586
chr2	46450800	46450810
chr2	46497131	46497140
chr2	46613647	46613658
chr2	46691807	46691817
chr2	46769378	46769396
chr2	46870912	46870921
chr2	47094193	47094202
chr2	47094231	47094241
chr2	47130301	47130311
chr2	47212453	47212462
chr2	47300033	47300042
chr2	47402089	47402100
chr2	47424527	47424536
chr2	47424556	47424565
chr2	47499665	47499683
chr2	47747560	47747578
chr2	47748407	47748425
chr2	47748494	47748504
chr2	48010587	48010598
chr2	48085146	48085155
chr2	48131652	48131662
chr2	48455012	48455021
chr2	48615879	48615890
chr2	48647858	48647867
chr2	48667564	48667574
chr2	48904712	48904722
chr2	48904826	48904836
chr2	50756958	50756967
chr2	51373067	51373077
chr2	54014216	54014227
chr2	54197195	54197205
chr2	54760444	54760455
chr2	54787615	54787626
chr2	54787945	54787955
chr2	54798112	54798121
chr2	54816910	54816920
chr2	54827213	54827223
chr2	55237348	55237359
chr2	55242283	55242301
chr2	55277502	55277512
chr2	55277505	55277523
chr2	55277687	55277698
chr2	55339105	55339115
chr2	55402920	55402930
chr2	55459437	55459448
chr2	55459487	55459496
chr2	55647475	55647493
chr2	55647571	55647581
chr2	55808756	55808767
chr2	55843774	55843784
chr2	55843809	55843818
chr2	56359472	56359482
chr2	57948131	57948140
chr2	58133462	58133480
chr2	58358423	58358441
chr2	58840237	58840247
chr2	58860936	58860946
chr2	58860955	58860966
chr2	58983659	58983669
chr2	58985350	58985359
chr2	58989593	58989603
chr2	58996360	58996371
chr2	59128084	59128094
chr2	59409580	59409590
chr2	59409589	59409599
chr2	59529170	59529180
chr2	59954053	59954071
chr2	60533504	60533515
chr2	60598960	60598970
chr2	60610759	60610768
chr2	60665386	60665396
chr2	60743668	60743678
chr2	60757904	60757914
chr2	60782290	60782301
chr2	60782317	60782326
chr2	60782777	60782786
chr2	60782965	60782976
chr2	60784544	60784555
chr2	60784534	60784544
chr2	60792802	60792820
chr2	60983436	60983445
chr2	61068080	61068098
chr2	61068250	61068259
chr2	61095233	61095242
chr2	61226238	61226249
chr2	61765251	61765269
chr2	61765287	61765297
chr2	61766575	61766585
chr2	61886213	61886223
chr2	62081266	62081276
chr2	62081286	62081297
chr2	62266740	62266749
chr2	62368098	62368108
chr2	62702604	62702614
chr2	62932592	62932603
chr2	63271209	63271227
chr2	63714103	63714121
chr2	63771334	63771352
chr2	63816029	63816038
chr2	64067988	64068006
chr2	64371774	64371783
chr2	64429815	64429824
chr2	64431458	64431467
chr2	64431463	64431474
chr2	64439820	64439838
chr2	64752629	64752638
chr2	64863815	64863826
chr2	64888936	64888946
chr2	64958051	64958061
chr2	64959124	64959133
chr2	64994308	64994318
chr2	65173533	65173544
chr2	65267997	65268008
chr2	65387340	65387350
chr2	65454977	65454995
chr2	65459867	65459876
chr2	65528515	65528525
chr2	65577160	65577169
chr2	65657914	65657923
chr2	65659978	65659989
chr2	65660238	65660247
chr2	65663597	65663607
chr2	66656310	66656319
chr2	66659218	66659227
chr2	66662760	66662769
chr2	66671233	66671244
chr2	66671235	66671253
chr2	66718013	66718023
chr2	66718039	66718048
chr2	66718109	66718119
chr2	66718130	66718139
chr2	66796554	66796564
chr2	66796639	66796657
chr2	66796641	66796650
chr2	66802657	66802666
chr2	66802714	66802725
chr2	66808310	66808320
chr2	66812902	66812911
chr2	66812911	66812920
chr2	67812726	67812736
chr2	67878184	67878194
chr2	68052763	68052773
chr2	68362946	68362956
chr2	68499928	68499939
chr2	68515320	68515330
chr2	68881014	68881023
chr2	69309626	69309636
chr2	69444354	69444363
chr2	69871277	69871286
chr2	69872432	69872442
chr2	70026615	70026625
chr2	70044280	70044289
chr2	70056892	70056901
chr2	70056892	70056903
chr2	70173883	70173892
chr2	70298158	70298169
chr2	70322465	70322475
chr2	70331058	70331069
chr2	70568493	70568511
chr2	70743287	70743298
chr2	71357684	71357694
chr2	71454115	71454125
chr2	71679945	71679955
chr2	71679983	71679992
chr2	72377660	72377678
chr2	72770817	72770827
chr2	73298552	73298570
chr2	73298751	73298761
chr2	73298919	73298930
chr2	73402930	73402940
chr2	73461432	73461450
chr2	73518399	73518408
chr2	73520422	73520432
chr2	73612914	73612924
chr2	73716323	73716333
chr2	74051248	74051259
chr2	74210583	74210592
chr2	74210704	74210714
chr2	74425606	74425615
chr2	74627123	74627133
chr2	74648789	74648800
chr2	74648806	74648815
chr2	74685325	74685334
chr2	74753656	74753666
chr2	74753763	74753781
chr2	74766314	74766324
chr2	74781862	74781880
chr2	74804186	74804204
chr2	74983925	74983936
chr2	75059227	75059238
chr2	75063121	75063139
chr2	75067555	75067564
chr2	75076440	75076451
chr2	75076446	75076455
chr2	75836380	75836398
chr2	79268268	79268278
chr2	79357146	79357156
chr2	80553479	80553488
chr2	81873071	81873081
chr2	81899903	81899912
chr2	82121946	82121955
chr2	83080602	83080611
chr2	85166944	85166953
chr2	85493784	85493802
chr2	85555076	85555085
chr2	85645826	85645844
chr2	85981876	85981886
chr2	86221265	86221275
chr2	86332889	86332907
chr2	86422141	86422151
chr2	86723621	86723631
chr2	86849834	86849852
chr2	86947836	86947846
chr2	88355134	88355144
chr2	88751554	88751564
chr2	89166382	89166400
chr2	95745910	95745928
chr2	95831601	95831619
chr2	96811928	96811937
chr2	96971156	96971165
chr2	97151829	97151839
chr2	97164126	97164144
chr2	97175325	97175334
chr2	97203076	97203085
chr2	97534369	97534378
chr2	97619171	97619181
chr2	97619205	97619214
chr2	98207304	98207314
chr2	98335226	98335235
chr2	98487164	98487173
chr2	98643920	98643929
chr2	98963160	98963170
chr2	99072195	99072205
chr2	99704689	99704700
chr2	100342429	100342438
chr2	100345827	100345836
chr2	100794673	100794683
chr2	100794761	100794772
chr2	100907827	100907845
chr2	101046484	101046494
chr2	101130256	101130266
chr2	101923391	101923401
chr2	101928230	101928248
chr2	102236044	102236053
chr2	102239729	102239739
chr2	102239767	102239777
chr2	102239785	102239794
chr2	102490204	102490222
chr2	103034936	103034946
chr2	103220532	103220543
chr2	103220585	103220594
chr2	103489033	103489043
chr2	103593239	103593248
chr2	103593297	103593308
chr2	105466110	105466120
chr2	105470419	105470430
chr2	105479203	105479213
chr2	105731140	105731150
chr2	105977848	105977859
chr2	106360835	106360853
chr2	106406568	106406578
chr2	108756179	108756190
chr2	109204799	109204809
chr2	109403239	109403248
chr2	109648484	109648495
chr2	110962571	110962581
chr2	111435724	111435733
chr2	111452843	111452861
chr2	111874747	111874757
chr2	111880967	111880977
chr2	112382495	112382506
chr2	112463445	112463456
chr2	112463612	112463621
chr2	112463811	112463821
chr2	112463829	112463839
chr2	113033223	113033234
chr2	113033550	113033561
chr2	113258902	113258912
chr2	113384443	113384453
chr2	113557120	113557130
chr2	113875340	113875349
chr2	113961642	113961653
chr2	114018624	114018642
chr2	114030716	114030727
chr2	114030729	114030739
chr2	114030805	114030815
chr2	114620904	114620915
chr2	115301208	115301219
chr2	115301269	115301278
chr2	115301274	115301284
chr2	118771669	118771679
chr2	118804400	118804418
chr2	118845970	118845979
chr2	118876923	118876932
chr2	118876983	118876994
chr2	118906570	118906580
chr2	119067914	119067925
chr2	119600254	119600265
chr2	120068621	120068630
chr2	120234009	120234018
chr2	120516961	120516972
chr2	120517352	120517361
chr2	121010355	121010366
chr2	121833059	121833069
chr2	122406961	122406970
chr2	122407503	122407513
chr2	124751481	124751491
chr2	127825778	127825788
chr2	128180877	128180888
chr2	128400021	128400030
chr2	129472358	129472368
chr2	129472365	129472375
chr2	130739466	130739475
chr2	130739471	130739482
chr2	132120950	132120959
chr2	132129771	132129782
chr2	132285449	132285458
chr2	133035853	133035863
chr2	133111318	133111328
chr2	133206587	133206597
chr2	134877117	134877126
chr2	134878595	134878605
chr2	135011558	135011568
chr2	135208635	135208644
chr2	135464669	135464679
chr2	135516461	135516470
chr2	135670177	135670187
chr2	135670201	135670211
chr2	135677087	135677105
chr2	135731525	135731536
chr2	136288559	136288568
chr2	136288827	136288837
chr2	136777029	136777038
chr2	136780527	136780538
chr2	136788873	136788883
chr2	136874593	136874603
chr2	136874673	136874683
chr2	136880293	136880303
chr2	136880507	136880517
chr2	136887399	136887417
chr2	136890063	136890073
chr2	136894324	136894334
chr2	136983792	136983801
chr2	136996567	136996577
chr2	137008941	137008951
chr2	137142415	137142424
chr2	139296260	139296269
chr2	142312559	142312577
chr2	142943323	142943333
chr2	143453103	143453113
chr2	143886956	143886967
chr2	143980161	143980170
chr2	144016194	144016212
chr2	144053817	144053828
chr2	144209511	144209520
chr2	144240608	144240617
chr2	144256748	144256758
chr2	144444317	144444326
chr2	144901567	144901577
chr2	144990933	144990943
chr2	145128546	145128556
chr2	145128666	145128677
chr2	145137884	145137894
chr2	145210651	145210661
chr2	145216328	145216338
chr2	145276033	145276043
chr2	145276145	145276156
chr2	145277652	145277663
chr2	145281244	145281254
[truncated: 11,071 more rows]
