# Supplementary material for: c-Myb Binding Sites in Haematopoietic Chromatin Landscapes
Source: PLoS One. 2015 Jul 24;10(7):e0133280. doi: 10.1371/journal.pone.0133280 (PMC4514710; doi:10.1371/journal.pone.0133280)
Supplement: S1 File — (ZIP) [file pone.0133280.s024.zip › S1 file/GM12865 cells.bed]

chr1	902370	902379
chr1	948770	948779
chr1	948774	948784
chr1	1284324	1284334
chr1	1284336	1284346
chr1	1334887	1334897
chr1	1397992	1398001
chr1	2121196	2121214
chr1	2160268	2160277
chr1	2161008	2161019
chr1	2323171	2323181
chr1	3641174	3641184
chr1	6086384	6086394
chr1	6305196	6305206
chr1	6498275	6498285
chr1	6630314	6630324
chr1	6661281	6661292
chr1	6673814	6673825
chr1	6685310	6685319
chr1	6845343	6845353
chr1	7727750	7727759
chr1	8075240	8075258
chr1	8157581	8157590
chr1	8157637	8157648
chr1	8484837	8484847
chr1	8487743	8487752
chr1	8499070	8499080
chr1	8586012	8586022
chr1	8689487	8689496
chr1	8689782	8689793
chr1	9129700	9129711
chr1	9129855	9129866
chr1	9242990	9243000
chr1	9714725	9714736
chr1	9910359	9910370
chr1	10271659	10271677
chr1	10534995	10535005
chr1	10574627	10574645
chr1	10754496	10754507
chr1	11114042	11114052
chr1	11702680	11702689
chr1	11866437	11866446
chr1	12116599	12116608
chr1	12126082	12126092
chr1	12126098	12126108
chr1	12184995	12185005
chr1	12217507	12217516
chr1	13897617	13897626
chr1	14029155	14029164
chr1	14029203	14029212
chr1	14057583	14057601
chr1	15203405	15203415
chr1	15439003	15439012
chr1	15480720	15480729
chr1	15550928	15550938
chr1	15550943	15550952
chr1	15584690	15584700
chr1	15735978	15735988
chr1	15853427	15853437
chr1	15853479	15853488
chr1	15946813	15946822
chr1	16007297	16007315
chr1	16162433	16162444
chr1	16484674	16484692
chr1	16494478	16494487
chr1	16563131	16563149
chr1	16693933	16693944
chr1	16767333	16767342
chr1	16971196	16971207
chr1	17054945	17054954
chr1	17287289	17287299
chr1	17768104	17768115
chr1	18427155	18427173
chr1	18609685	18609696
chr1	18610040	18610050
chr1	19282639	19282649
chr1	19283485	19283496
chr1	19803517	19803526
chr1	19803545	19803554
chr1	20016351	20016360
chr1	20648771	20648780
chr1	20848974	20848985
chr1	20960378	20960388
chr1	21044544	21044553
chr1	21348910	21348920
chr1	21503512	21503521
chr1	22106561	22106572
chr1	22106584	22106594
chr1	22118350	22118359
chr1	22379132	22379142
chr1	22778507	22778516
chr1	23038510	23038521
chr1	23211752	23211762
chr1	23256982	23256992
chr1	23495270	23495279
chr1	23854868	23854878
chr1	23885045	23885063
chr1	23888992	23889010
chr1	23903783	23903793
chr1	23918856	23918867
chr1	24026521	24026539
chr1	24072198	24072216
chr1	24077966	24077976
chr1	24192065	24192076
chr1	24214808	24214826
chr1	24306915	24306933
chr1	24307068	24307079
chr1	24677958	24677967
chr1	24691871	24691881
chr1	25021080	25021089
chr1	25060057	25060075
chr1	25074866	25074884
chr1	25174646	25174664
chr1	25174776	25174785
chr1	25242444	25242453
chr1	25258901	25258911
chr1	25293235	25293246
chr1	25293351	25293360
chr1	25349129	25349139
chr1	25360483	25360493
chr1	25363835	25363844
chr1	25566615	25566624
chr1	25757639	25757648
chr1	25870130	25870140
chr1	25889139	25889149
chr1	25942971	25942982
chr1	26129585	26129594
chr1	26146630	26146640
chr1	26232202	26232212
chr1	26560638	26560649
chr1	26718102	26718111
chr1	26798272	26798283
chr1	26799516	26799525
chr1	26799662	26799671
chr1	26827752	26827761
chr1	26868551	26868561
chr1	26907547	26907565
chr1	26907561	26907571
chr1	26907576	26907586
chr1	26929011	26929020
chr1	26929030	26929039
chr1	26947873	26947884
chr1	27018716	27018725
chr1	27018946	27018957
chr1	27019683	27019692
chr1	27022134	27022143
chr1	27024729	27024747
chr1	27113693	27113704
chr1	27126799	27126809
chr1	27126852	27126861
chr1	27191829	27191838
chr1	27216346	27216357
chr1	27226893	27226902
chr1	27248039	27248049
chr1	27259199	27259209
chr1	27371178	27371189
chr1	27424065	27424083
chr1	27560791	27560800
chr1	27580243	27580252
chr1	27627441	27627450
chr1	27659442	27659453
chr1	27719035	27719053
chr1	27722088	27722097
chr1	27765398	27765407
chr1	27816061	27816070
chr1	27826690	27826701
chr1	27936387	27936397
chr1	27952751	27952761
chr1	27957687	27957696
chr1	27958169	27958179
chr1	27958268	27958278
chr1	27958334	27958343
chr1	28052695	28052705
chr1	28099432	28099443
chr1	28099726	28099737
chr1	28184707	28184716
chr1	28414230	28414241
chr1	28415108	28415117
chr1	28439826	28439837
chr1	28459153	28459163
chr1	28459194	28459204
chr1	28571648	28571658
chr1	28573929	28573938
chr1	28575160	28575178
chr1	28696266	28696276
chr1	28776594	28776604
chr1	28840441	28840452
chr1	28958427	28958437
chr1	28958435	28958445
chr1	28958511	28958521
chr1	28969274	28969284
chr1	28969290	28969300
chr1	29213384	29213394
chr1	29213490	29213499
chr1	29289210	29289220
chr1	29507599	29507608
chr1	31203263	31203272
chr1	31235630	31235639
chr1	31656987	31657005
chr1	31950505	31950514
chr1	32254678	32254688
chr1	32394639	32394648
chr1	32400485	32400494
chr1	32400507	32400516
chr1	32400860	32400870
chr1	32408790	32408799
chr1	32409288	32409297
chr1	32573686	32573697
chr1	32573885	32573895
chr1	32688045	32688055
chr1	32719341	32719351
chr1	33005079	33005089
chr1	33116076	33116085
chr1	33116862	33116880
chr1	33117071	33117081
chr1	33282921	33282931
chr1	33283137	33283147
chr1	33446996	33447007
chr1	33447009	33447018
chr1	33458305	33458315
chr1	33764464	33764473
chr1	33808105	33808115
chr1	33815090	33815108
chr1	33896834	33896844
chr1	35390630	35390639
chr1	35586681	35586692
chr1	35920306	35920315
chr1	35971799	35971809
chr1	35971917	35971927
chr1	36005238	36005248
chr1	36023268	36023286
chr1	36034686	36034697
chr1	36235563	36235572
chr1	36609339	36609350
chr1	36616593	36616611
chr1	36837182	36837192
chr1	36850535	36850544
chr1	36850935	36850945
chr1	36851515	36851526
chr1	37169474	37169485
chr1	37755171	37755181
chr1	37943041	37943051
chr1	37974937	37974946
chr1	37979568	37979578
chr1	37980368	37980386
chr1	38022519	38022529
chr1	38061700	38061709
chr1	38142202	38142213
chr1	38156391	38156402
chr1	38158173	38158184
chr1	38230137	38230148
chr1	38273333	38273343
chr1	38276891	38276900
chr1	38325217	38325226
chr1	38391208	38391217
chr1	38478356	38478367
chr1	38493900	38493918
chr1	39456796	39456806
chr1	39491907	39491916
chr1	39564355	39564365
chr1	39564494	39564503
chr1	39662651	39662669
chr1	39680814	39680824
chr1	39681062	39681080
chr1	39681291	39681302
chr1	39734086	39734095
chr1	40041528	40041538
chr1	40157402	40157411
chr1	40157417	40157426
chr1	40420642	40420653
chr1	40505373	40505382
chr1	40505876	40505885
chr1	40506409	40506418
chr1	40723846	40723855
chr1	40840354	40840364
chr1	40851800	40851810
chr1	40857520	40857530
chr1	40862299	40862317
chr1	40997210	40997220
chr1	40997292	40997301
chr1	41134754	41134763
chr1	41157419	41157430
chr1	41174607	41174618
chr1	41174882	41174893
chr1	41174895	41174906
chr1	41174931	41174940
chr1	41268052	41268063
chr1	41445349	41445367
chr1	41748552	41748563
chr1	41826734	41826743
chr1	41826932	41826941
chr1	42204953	42204962
chr1	42472026	42472036
chr1	42642757	42642767
chr1	42922473	42922482
chr1	43148094	43148104
chr1	43232197	43232207
chr1	43388777	43388788
chr1	43388785	43388795
chr1	43397885	43397895
chr1	43687049	43687058
chr1	43687120	43687131
chr1	43815720	43815730
chr1	43824575	43824585
chr1	43833599	43833617
chr1	43834192	43834203
chr1	43854017	43854027
chr1	43854029	43854039
chr1	43995011	43995021
chr1	44302355	44302366
chr1	44495865	44495874
chr1	44977715	44977726
chr1	45098217	45098227
chr1	45118708	45118726
chr1	45142354	45142364
chr1	45180715	45180726
chr1	45196769	45196780
chr1	45205405	45205415
chr1	45205512	45205523
chr1	45241236	45241245
chr1	45242251	45242269
chr1	45266144	45266155
chr1	45275358	45275368
chr1	45671436	45671446
chr1	45766136	45766145
chr1	45770169	45770178
chr1	45772329	45772340
chr1	45788505	45788515
chr1	45860338	45860347
chr1	45936111	45936120
chr1	45956927	45956936
chr1	45965694	45965703
chr1	45965738	45965748
chr1	45965991	45966001
chr1	46016715	46016725
chr1	46048315	46048325
chr1	46049171	46049181
chr1	46238715	46238726
chr1	46269181	46269191
chr1	46306497	46306507
chr1	46509295	46509304
chr1	46598955	46598973
chr1	46713430	46713440
chr1	46768928	46768938
chr1	46769379	46769389
chr1	46791469	46791479
chr1	46799627	46799638
chr1	47728681	47728690
chr1	47755137	47755147
chr1	47755145	47755154
chr1	47779797	47779807
chr1	47780067	47780077
chr1	47902192	47902201
chr1	49255773	49255784
chr1	50774696	50774706
chr1	51240575	51240585
chr1	51425852	51425861
chr1	51426119	51426130
chr1	51434647	51434657
chr1	51435825	51435836
chr1	51437593	51437604
chr1	51466084	51466094
chr1	51566226	51566236
chr1	51655282	51655291
chr1	51904911	51904920
chr1	51910668	51910677
chr1	51970499	51970510
chr1	51972475	51972484
chr1	51972480	51972489
chr1	51984517	51984527
chr1	52024232	52024242
chr1	52195342	52195352
chr1	52499167	52499176
chr1	52522609	52522618
chr1	52522616	52522626
chr1	52522621	52522630
chr1	52608435	52608445
chr1	53068169	53068187
chr1	53068186	53068195
chr1	53102710	53102719
chr1	54204884	54204893
chr1	54303986	54303997
chr1	54344390	54344400
chr1	54738853	54738862
chr1	54821772	54821790
chr1	54838879	54838888
chr1	54873449	54873460
chr1	55750642	55750651
chr1	55750651	55750661
chr1	55829149	55829158
chr1	55829162	55829173
chr1	59247466	59247484
chr1	59247666	59247676
chr1	59249339	59249349
chr1	59249388	59249398
chr1	59369562	59369571
chr1	59434454	59434463
chr1	59479194	59479204
chr1	59512611	59512620
chr1	59512617	59512626
chr1	59972887	59972898
chr1	60165081	60165091
chr1	61508782	61508793
chr1	61542541	61542552
chr1	61542618	61542636
chr1	61542888	61542898
chr1	61919220	61919231
chr1	62610096	62610105
chr1	62873271	62873280
chr1	62902517	62902526
chr1	62902636	62902647
chr1	62993887	62993897
chr1	62996428	62996437
chr1	63307444	63307453
chr1	63788242	63788253
chr1	64059170	64059181
chr1	64059396	64059406
chr1	64734930	64734941
chr1	64935741	64935759
chr1	65152585	65152594
chr1	65731369	65731387
chr1	65886389	65886400
chr1	66737009	66737018
chr1	66737080	66737090
chr1	66737108	66737119
chr1	66740534	66740543
chr1	66742030	66742039
chr1	66748163	66748173
chr1	66748203	66748221
chr1	66748289	66748298
chr1	66797374	66797383
chr1	66800215	66800225
chr1	66801647	66801657
chr1	66801703	66801714
chr1	66801808	66801819
chr1	66805899	66805910
chr1	66805980	66805991
chr1	66817805	66817823
chr1	66817806	66817824
chr1	66837058	66837067
chr1	66838472	66838483
chr1	66838533	66838551
chr1	66838577	66838595
chr1	66838640	66838651
chr1	66838692	66838702
chr1	66840012	66840021
chr1	66840018	66840027
chr1	66904914	66904924
chr1	66904924	66904935
chr1	66969714	66969723
chr1	67157451	67157462
chr1	67157556	67157567
chr1	67395542	67395551
chr1	67395555	67395573
chr1	67395989	67395998
chr1	67447529	67447538
chr1	67450407	67450417
chr1	67632031	67632042
chr1	67637762	67637773
chr1	67640551	67640562
chr1	67707248	67707258
chr1	67780559	67780568
chr1	67798938	67798949
chr1	67798960	67798970
chr1	67816720	67816731
chr1	67896508	67896518
chr1	70598788	70598798
chr1	70671470	70671488
chr1	70876594	70876603
chr1	71546492	71546510
chr1	71546727	71546738
chr1	75045325	75045334
chr1	75198823	75198833
chr1	75199028	75199038
chr1	75199049	75199059
chr1	75804876	75804886
chr1	76457430	76457439
chr1	76760244	76760255
chr1	76760257	76760266
chr1	77592089	77592100
chr1	77592095	77592113
chr1	78224877	78224887
chr1	78392492	78392501
chr1	78469748	78469758
chr1	78469901	78469911
chr1	78470609	78470618
chr1	78470681	78470691
chr1	81771759	81771770
chr1	81771797	81771806
chr1	81771842	81771852
chr1	82013773	82013784
chr1	82014877	82014886
chr1	82266826	82266837
chr1	83871622	83871633
chr1	83951531	83951540
chr1	84227074	84227092
chr1	84573397	84573415
chr1	84609942	84609952
chr1	84609980	84609990
chr1	84610006	84610017
chr1	84767285	84767303
chr1	84971718	84971736
chr1	85219403	85219412
chr1	85437814	85437825
chr1	85439585	85439595
chr1	85666709	85666718
chr1	85725442	85725453
chr1	85741501	85741519
chr1	85763765	85763776
chr1	86078930	86078939
chr1	86862008	86862017
chr1	86885144	86885153
chr1	86967911	86967929
chr1	87171087	87171097
chr1	87379997	87380007
chr1	87511536	87511546
chr1	87617537	87617555
chr1	87617542	87617553
chr1	87617595	87617613
chr1	87617619	87617628
chr1	87797010	87797021
chr1	87797126	87797135
chr1	87800966	87800976
chr1	87901498	87901507
chr1	87915447	87915456
chr1	89150090	89150099
chr1	89531009	89531018
chr1	89828895	89828904
chr1	89828984	89828993
chr1	90123663	90123674
chr1	90185219	90185229
chr1	90246391	90246409
chr1	90309212	90309222
chr1	90372353	90372364
chr1	90460890	90460901
chr1	90580263	90580272
chr1	90823775	90823785
chr1	91487006	91487017
chr1	91487980	91487989
chr1	92150443	92150454
chr1	92325119	92325128
chr1	92349163	92349173
chr1	92463355	92463366
chr1	93002782	93002792
chr1	93250880	93250891
chr1	93297809	93297819
chr1	93426162	93426173
chr1	93428025	93428043
chr1	93446734	93446744
chr1	93544918	93544936
chr1	93646264	93646275
chr1	93646276	93646285
chr1	94169848	94169857
chr1	94309993	94310002
chr1	94312713	94312724
chr1	94511247	94511265
chr1	95339643	95339653
chr1	95428528	95428537
chr1	95582422	95582433
chr1	95850312	95850323
chr1	97187382	97187391
chr1	97187407	97187416
chr1	97604024	97604034
chr1	97604030	97604041
chr1	97927466	97927476
chr1	97927483	97927492
chr1	97927511	97927522
chr1	97927528	97927538
chr1	98514002	98514013
chr1	98854120	98854131
chr1	98871579	98871588
chr1	98933859	98933868
chr1	100232184	100232194
chr1	100232190	100232199
chr1	100503809	100503820
chr1	100503816	100503834
chr1	100598235	100598246
chr1	100598264	100598274
chr1	100598334	100598343
chr1	100598341	100598351
chr1	101547211	101547220
chr1	101602520	101602530
chr1	101644277	101644286
chr1	101644562	101644571
chr1	101701256	101701265
chr1	101701271	101701281
chr1	101701782	101701793
chr1	101703716	101703726
chr1	101704378	101704387
chr1	101707298	101707316
chr1	101873359	101873368
chr1	101873362	101873373
chr1	104057729	104057739
chr1	104600079	104600089
chr1	107684884	107684895
chr1	107684896	107684905
chr1	109094277	109094287
chr1	109203907	109203918
chr1	109234850	109234868
chr1	109236185	109236196
chr1	109655402	109655411
chr1	109655414	109655424
chr1	109942166	109942175
chr1	109969061	109969079
chr1	109969226	109969244
chr1	110026912	110026930
chr1	110033393	110033402
chr1	110434667	110434677
chr1	110798289	110798298
chr1	110798292	110798302
chr1	110881509	110881520
chr1	110881527	110881545
chr1	110882241	110882251
chr1	110882550	110882560
chr1	110882592	110882602
chr1	110889466	110889475
chr1	110889997	110890008
chr1	111158546	111158564
chr1	111177499	111177508
chr1	111177698	111177708
chr1	111214727	111214736
chr1	111214814	111214824
chr1	111216090	111216108
chr1	111217054	111217064
chr1	111308848	111308857
chr1	111742069	111742078
chr1	111742582	111742591
chr1	111742952	111742962
chr1	111746655	111746665
chr1	111942595	111942613
chr1	112163859	112163869
chr1	113044619	113044628
chr1	113162912	113162922
chr1	113217650	113217659
chr1	113257909	113257918
chr1	113615795	113615805
chr1	113617113	113617122
chr1	113728426	113728444
chr1	114301776	114301786
chr1	114355037	114355055
chr1	114378490	114378501
chr1	114651661	114651671
chr1	114669559	114669568
chr1	115300511	115300529
chr1	115642111	115642121
chr1	116563405	116563415
chr1	116915787	116915796
chr1	116920713	116920731
chr1	116932940	116932949
chr1	117602873	117602891
chr1	117664791	117664802
chr1	118150229	118150238
chr1	118197421	118197430
chr1	118620123	118620133
chr1	118727850	118727861
chr1	118727861	118727872
chr1	118766169	118766180
chr1	119682902	119682911
chr1	119818211	119818229
chr1	144520980	144520991
chr1	144931362	144931373
chr1	144932027	144932045
chr1	144936897	144936907
chr1	145129844	145129855
chr1	145129864	145129874
chr1	145427642	145427652
chr1	145455363	145455373
chr1	145516315	145516326
chr1	145610982	145610993
chr1	145715626	145715635
chr1	146008860	146008878
chr1	146370156	146370166
chr1	148000846	148000856
chr1	149856908	149856917
chr1	149859099	149859108
chr1	149911140	149911149
chr1	149981818	149981828
chr1	149982694	149982704
chr1	149982698	149982716
chr1	150135715	150135726
chr1	150208479	150208497
chr1	150208630	150208639
chr1	150208744	150208754
chr1	150208881	150208890
chr1	150293988	150293997
chr1	150533562	150533573
chr1	150545483	150545492
chr1	150545487	150545497
chr1	150550741	150550752
chr1	150602012	150602023
chr1	151021138	151021149
chr1	151043310	151043328
chr1	151129057	151129068
chr1	151162547	151162556
chr1	151162722	151162731
chr1	151254610	151254620
chr1	151299633	151299643
chr1	151319626	151319644
chr1	151372014	151372025
chr1	151416501	151416519
chr1	151467441	151467451
chr1	151892709	151892718
chr1	151892836	151892845
chr1	151897867	151897876
chr1	151897944	151897954
chr1	151918361	151918371
chr1	152114643	152114653
chr1	153483561	153483579
chr1	153643431	153643440
chr1	153748037	153748055
chr1	153826980	153826991
chr1	153895944	153895954
chr1	153918654	153918665
chr1	154300203	154300214
chr1	154377807	154377817
chr1	154452459	154452470
chr1	154452460	154452471
chr1	154465898	154465908
chr1	154469656	154469665
chr1	154582686	154582696
chr1	154914063	154914072
chr1	154927726	154927744
chr1	154934253	154934264
chr1	154946518	154946527
chr1	154946802	154946812
chr1	154947158	154947167
chr1	154971828	154971839
chr1	154972233	154972244
chr1	154973497	154973508
chr1	154973809	154973818
chr1	155023086	155023095
chr1	155036423	155036432
chr1	155057712	155057730
chr1	155057730	155057748
chr1	155057767	155057778
chr1	155058639	155058649
chr1	155058717	155058726
chr1	155164775	155164793
chr1	155293248	155293257
chr1	155470127	155470136
chr1	155474199	155474208
chr1	155532744	155532753
chr1	155658602	155658611
chr1	155826967	155826977
chr1	155904189	155904199
chr1	155904226	155904236
chr1	155916160	155916169
chr1	155946110	155946119
chr1	156067850	156067860
chr1	156124325	156124334
chr1	156252039	156252048
chr1	156308197	156308207
chr1	156426567	156426576
chr1	156450734	156450743
chr1	156471204	156471222
chr1	156475158	156475168
chr1	156542347	156542358
chr1	156553983	156553992
chr1	156634941	156634959
chr1	156675906	156675924
chr1	156698974	156698985
chr1	156721449	156721459
chr1	156721596	156721607
chr1	156721643	156721661
chr1	156737245	156737254
chr1	157803162	157803171
chr1	159091532	159091541
chr1	159891528	159891539
chr1	159892104	159892114
chr1	159893588	159893598
chr1	160175261	160175270
chr1	160232214	160232232
chr1	160232308	160232318
chr1	160370264	160370275
chr1	160402414	160402423
chr1	160492967	160492978
chr1	160594477	160594486
chr1	160608026	160608044
chr1	160752004	160752013
chr1	160832592	160832601
chr1	160924210	160924219
chr1	161015011	161015022
chr1	161067400	161067411
chr1	161068098	161068108
chr1	161102918	161102928
chr1	161123997	161124006
chr1	161135773	161135782
chr1	161276185	161276203
chr1	161284196	161284214
chr1	161356433	161356443
chr1	161369496	161369505
chr1	161397886	161397904
chr1	161397895	161397904
chr1	161510066	161510077
chr1	161510066	161510084
chr1	161536141	161536150
chr1	161591460	161591470
chr1	161617534	161617543
chr1	161676960	161676969
chr1	161696609	161696620
chr1	161736158	161736176
chr1	163285757	163285766
chr1	163329135	163329145
chr1	165336791	165336809
chr1	165400516	165400526
chr1	165797112	165797122
chr1	165797847	165797857
chr1	166136220	166136231
chr1	166879813	166879823
chr1	167191646	167191657
chr1	167298232	167298243
chr1	167425292	167425303
chr1	167597489	167597498
chr1	167868662	167868673
chr1	167906733	167906743
chr1	169661984	169661995
chr1	169662000	169662009
chr1	169778952	169778961
chr1	169862918	169862927
chr1	169878326	169878335
chr1	169979768	169979777
chr1	170851242	170851260
chr1	171454725	171454736
chr1	171455085	171455094
chr1	172150964	172150974
chr1	172150984	172150994
chr1	172314479	172314489
chr1	172328389	172328398
chr1	172350012	172350022
chr1	172631984	172631993
chr1	172668554	172668563
chr1	172715653	172715662
chr1	172750898	172750907
chr1	172788587	172788597
chr1	172788596	172788605
chr1	172788646	172788656
chr1	173174827	173174845
chr1	173302950	173302961
chr1	173389639	173389650
chr1	173446599	173446610
chr1	173638987	173638997
chr1	173793619	173793628
chr1	173839430	173839440
chr1	173990414	173990425
chr1	173990811	173990822
chr1	174136683	174136693
chr1	174232001	174232019
chr1	174695843	174695861
chr1	174769226	174769235
chr1	174784718	174784729
chr1	174784722	174784732
chr1	174843508	174843517
chr1	174844578	174844596
chr1	174923067	174923077
chr1	174957916	174957926
chr1	174957924	174957933
chr1	176344324	176344334
chr1	177225512	177225523
chr1	178269208	178269219
chr1	178654033	178654042
chr1	178694443	178694454
chr1	178695512	178695522
chr1	178722702	178722720
chr1	179214792	179214803
chr1	179263244	179263254
chr1	179923847	179923857
chr1	180447480	180447490
chr1	180991173	180991183
chr1	181057690	181057699
chr1	181057764	181057773
chr1	181057764	181057775
chr1	181059226	181059236
chr1	181059230	181059240
chr1	181074549	181074567
chr1	181074681	181074690
chr1	181906272	181906281
chr1	182228793	182228802
chr1	182584119	182584137
chr1	182584132	182584142
chr1	182991603	182991614
chr1	182993245	182993263
chr1	182995748	182995759
chr1	183239783	183239792
chr1	183441231	183441241
chr1	183604923	183604941
chr1	183622443	183622452
chr1	184006853	184006863
chr1	184537001	184537011
chr1	184723784	184723793
chr1	185125295	185125305
chr1	185333762	185333780
chr1	185606245	185606255
chr1	186451969	186451979
chr1	186732561	186732572
chr1	186788508	186788517
chr1	187001965	187001976
chr1	187002036	187002045
chr1	192486201	192486211
chr1	192499639	192499648
chr1	192508304	192508322
chr1	192514347	192514365
chr1	192514489	192514500
chr1	192522172	192522183
chr1	192595861	192595872
chr1	197730952	197730963
chr1	197838201	197838210
chr1	197838258	197838267
chr1	198057677	198057687
chr1	198126392	198126410
chr1	198131687	198131697
chr1	198608220	198608229
chr1	198891931	198891941
chr1	198891969	198891979
chr1	198906685	198906695
chr1	198978794	198978803
chr1	200343327	200343338
chr1	200379278	200379288
chr1	200379805	200379815
chr1	200379851	200379860
chr1	200384946	200384955
chr1	200417562	200417572
chr1	200417677	200417687
chr1	200443371	200443382
chr1	201452047	201452057
chr1	201528965	201528974
chr1	201673495	201673513
chr1	202104505	202104514
chr1	202131333	202131342
chr1	202134052	202134070
chr1	202688907	202688916
chr1	202976506	202976516
chr1	203274750	203274759
chr1	203290234	203290244
chr1	203595964	203595982
chr1	203622013	203622022
chr1	203671400	203671409
chr1	203671412	203671421
chr1	203765545	203765563
chr1	203765560	203765569
chr1	204430931	204430949
chr1	204485518	204485528
chr1	205180407	205180416
chr1	205198646	205198655
chr1	205198719	205198728
chr1	205198777	205198795
chr1	205198836	205198847
chr1	205561348	205561357
chr1	205600440	205600450
chr1	205720560	205720569
chr1	205733320	205733329
chr1	205742101	205742119
chr1	205819400	205819418
chr1	206635338	206635347
chr1	206733876	206733885
chr1	206837702	206837712
chr1	206846389	206846398
chr1	206916298	206916307
chr1	206939836	206939845
chr1	206942574	206942583
chr1	206958066	206958075
chr1	206990300	206990311
chr1	206990304	206990314
chr1	207103938	207103948
chr1	207103999	207104009
chr1	207226394	207226403
chr1	207510175	207510184
chr1	207628637	207628648
chr1	207997473	207997484
chr1	207997535	207997545
chr1	207998201	207998219
chr1	208002080	208002090
chr1	208108642	208108652
chr1	209929421	209929431
chr1	211432736	211432754
chr1	211433009	211433020
chr1	211828732	211828741
chr1	212209073	212209084
chr1	212336082	212336100
chr1	212336222	212336232
chr1	212661989	212661999
chr1	212662142	212662151
chr1	212740718	212740727
chr1	212740721	212740739
chr1	212769796	212769814
chr1	212769813	212769823
chr1	212852216	212852226
chr1	212852306	212852315
chr1	213007009	213007019
chr1	213225115	213225126
chr1	214801656	214801667
chr1	215319801	215319811
chr1	215741088	215741097
chr1	216052405	216052414
chr1	216293129	216293147
chr1	217200927	217200938
chr1	217668356	217668374
chr1	217804441	217804450
chr1	217804663	217804673
chr1	218503577	218503586
chr1	219240571	219240589
chr1	219240573	219240584
chr1	219491269	219491278
chr1	219491279	219491288
chr1	219634609	219634618
chr1	220161943	220161953
chr1	220445796	220445805
chr1	220906616	220906627
chr1	221047747	221047757
chr1	221219612	221219623
chr1	221219677	221219686
chr1	221608966	221608975
chr1	221882507	221882518
chr1	221882581	221882591
chr1	221899807	221899816
chr1	221911823	221911834
chr1	221915120	221915129
chr1	221915750	221915759
chr1	222269706	222269716
chr1	222638394	222638404
chr1	222884850	222884868
chr1	223872077	223872088
chr1	224371136	224371145
chr1	224544494	224544504
chr1	224645426	224645437
chr1	225117379	225117388
chr1	225632780	225632789
chr1	226179002	226179011
chr1	226189941	226189951
chr1	226190236	226190245
chr1	226250512	226250522
chr1	226250656	226250666
chr1	226250877	226250886
chr1	226250949	226250967
chr1	226251014	226251025
chr1	226251066	226251076
chr1	226252694	226252704
chr1	226497206	226497216
chr1	226595771	226595780
chr1	226986130	226986140
chr1	227127984	227127994
chr1	227914823	227914834
chr1	228290741	228290751
chr1	228290867	228290885
chr1	228290878	228290888
chr1	228401255	228401273
chr1	229406948	229406959
chr1	229614768	229614779
chr1	229761850	229761860
chr1	229797162	229797173
chr1	231114852	231114870
chr1	231558499	231558508
chr1	231596600	231596611
chr1	231647958	231647968
chr1	231739921	231739931
chr1	233079755	233079764
chr1	233431407	233431425
chr1	233576782	233576791
chr1	233641011	233641021
chr1	234631177	234631188
chr1	234631228	234631238
chr1	234637011	234637020
chr1	234637054	234637064
chr1	234742133	234742143
chr1	234742162	234742173
chr1	234742190	234742200
chr1	234742870	234742879
chr1	234748589	234748607
chr1	234859600	234859609
chr1	234859972	234859983
chr1	235080959	235080970
chr1	235099070	235099081
chr1	235116918	235116927
chr1	235142311	235142320
chr1	235142329	235142339
chr1	235159312	235159330
chr1	235247127	235247138
chr1	235247196	235247205
chr1	235291918	235291928
chr1	235491680	235491689
chr1	235491699	235491709
chr1	235492202	235492211
chr1	236029688	236029698
chr1	236135233	236135242
chr1	236772612	236772623
chr1	241790983	241790992
chr1	242181107	242181116
chr1	244012511	244012520
chr1	244211795	244211813
chr1	244213919	244213928
chr1	245316462	245316471
chr1	246175747	246175765
chr1	246378500	246378509
chr1	246730134	246730143
chr1	246887627	246887638
chr1	249153244	249153253
chr1	249153351	249153369
chr2	677279	677289
chr2	3383426	3383435
chr2	3509795	3509805
chr2	6913446	6913455
chr2	7571237	7571246
chr2	7571345	7571355
chr2	7577956	7577966
chr2	7577992	7578001
chr2	7707845	7707855
chr2	7988281	7988291
chr2	8071164	8071175
chr2	8656244	8656262
chr2	8822315	8822326
chr2	9695793	9695803
chr2	9771319	9771328
chr2	9771315	9771325
chr2	9796595	9796604
chr2	9833452	9833461
chr2	9893009	9893018
chr2	9922418	9922436
chr2	10037758	10037768
chr2	10223206	10223216
chr2	10261562	10261580
chr2	10808787	10808796
chr2	10930890	10930900
chr2	11605936	11605946
chr2	11970718	11970736
chr2	12186232	12186241
chr2	12214625	12214635
chr2	12317322	12317333
chr2	12427464	12427473
chr2	12641715	12641725
chr2	12783252	12783261
chr2	12857796	12857807
chr2	16030135	16030146
chr2	16196114	16196124
chr2	16794885	16794895
chr2	16835188	16835198
chr2	16845654	16845665
chr2	16894495	16894504
chr2	16938625	16938636
chr2	18033191	18033202
chr2	18559497	18559506
chr2	18931381	18931390
chr2	19562927	19562937
chr2	19674122	19674133
chr2	19843221	19843232
chr2	20101457	20101467
chr2	20106607	20106617
chr2	20106610	20106621
chr2	20413595	20413605
chr2	20776697	20776706
chr2	20861394	20861403
chr2	20876915	20876925
chr2	21709502	21709512
chr2	24148975	24148984
chr2	24307071	24307080
chr2	24538727	24538738
chr2	24552754	24552764
chr2	24800475	24800484
chr2	25016126	25016135
chr2	25194927	25194937
chr2	25557073	25557082
chr2	25565500	25565518
chr2	25626317	25626326
chr2	25645215	25645226
chr2	25829938	25829947
chr2	26100696	26100705
chr2	26101286	26101295
chr2	26101399	26101409
chr2	26981040	26981058
chr2	27145761	27145770
chr2	27193255	27193264
chr2	27295194	27295203
chr2	27304180	27304198
chr2	27487983	27487992
chr2	27579015	27579033
chr2	27579068	27579079
chr2	27594368	27594378
chr2	27631128	27631137
chr2	27632440	27632449
chr2	27632474	27632483
chr2	27632616	27632626
chr2	27651190	27651201
chr2	27651493	27651502
chr2	27806009	27806019
chr2	27994582	27994592
chr2	28113680	28113689
chr2	28582274	28582283
chr2	28615777	28615787
chr2	28844629	28844639
chr2	28974542	28974551
chr2	29237774	29237784
chr2	29297064	29297075
chr2	29538065	29538076
chr2	30448233	30448243
chr2	30645546	30645564
chr2	30670150	30670160
chr2	32235857	32235867
chr2	32235966	32235975
chr2	32390902	32390913
chr2	32940499	32940509
chr2	33136200	33136209
chr2	33295083	33295094
chr2	33431289	33431298
chr2	33620916	33620927
chr2	33701779	33701788
chr2	33709558	33709567
chr2	33722546	33722556
chr2	33756051	33756060
chr2	36877356	36877365
chr2	36877414	36877423
chr2	37194071	37194081
chr2	37240321	37240332
chr2	37545770	37545779
chr2	37798182	37798191
chr2	37813643	37813661
chr2	37853521	37853531
chr2	37900161	37900171
chr2	38079024	38079034
chr2	38373865	38373874
chr2	38412427	38412436
chr2	38735661	38735679
chr2	38830073	38830091
chr2	38835029	38835038
chr2	38886002	38886011
chr2	38891059	38891069
chr2	38893017	38893027
chr2	38950332	38950342
chr2	38950638	38950648
chr2	38978277	38978287
chr2	39322448	39322459
chr2	39604803	39604813
chr2	41969534	41969543
chr2	42158204	42158213
chr2	42329625	42329643
chr2	42396751	42396762
chr2	42396958	42396968
chr2	42399081	42399090
chr2	42488886	42488895
chr2	42488890	42488901
chr2	42722330	42722339
chr2	42949916	42949927
chr2	43002528	43002538
chr2	43019629	43019638
chr2	43037743	43037753
chr2	43333254	43333264
chr2	43447169	43447179
chr2	43452556	43452565
chr2	43683013	43683023
chr2	43683112	43683121
chr2	43710317	43710327
chr2	43711622	43711640
chr2	43786892	43786902
chr2	43786903	43786912
chr2	44314512	44314523
chr2	44325413	44325422
chr2	44395118	44395128
chr2	44706780	44706789
chr2	45006079	45006089
chr2	45878145	45878156
chr2	45878152	45878162
chr2	45879460	45879469
chr2	45955791	45955800
chr2	46290222	46290231
chr2	46290225	46290243
chr2	46691807	46691817
chr2	46769378	46769396
chr2	46772477	46772487
chr2	46776590	46776601
chr2	46797769	46797778
chr2	47212453	47212462
chr2	47499665	47499683
chr2	47613912	47613923
chr2	47748110	47748121
chr2	47748146	47748164
chr2	47748407	47748425
chr2	47924599	47924609
chr2	48085146	48085155
chr2	48349556	48349565
chr2	48432821	48432832
chr2	48667564	48667574
chr2	50756958	50756967
chr2	54014216	54014227
chr2	54214687	54214697
chr2	54222063	54222072
chr2	54281559	54281569
chr2	54760444	54760455
chr2	54785222	54785233
chr2	54787615	54787626
chr2	54787945	54787955
chr2	54797094	54797103
chr2	54800213	54800223
chr2	54861721	54861730
chr2	54950707	54950717
chr2	55237351	55237361
chr2	55237362	55237371
chr2	55242283	55242301
chr2	55277355	55277366
chr2	55277687	55277698
chr2	55361225	55361235
chr2	55402920	55402930
chr2	55459487	55459496
chr2	55529569	55529578
chr2	55843809	55843818
chr2	55920859	55920870
chr2	56359472	56359482
chr2	57948131	57948140
chr2	58133462	58133480
chr2	58269833	58269843
chr2	59409580	59409590
chr2	59409589	59409599
chr2	60545016	60545034
chr2	60545039	60545048
chr2	60545059	60545069
chr2	60545241	60545250
chr2	60666660	60666671
chr2	60757904	60757914
chr2	60782317	60782326
chr2	60782338	60782348
chr2	60782777	60782786
chr2	60792802	60792820
chr2	61061508	61061518
chr2	61068080	61068098
chr2	61068274	61068283
chr2	61095233	61095242
chr2	61110534	61110544
chr2	61192569	61192587
chr2	61226238	61226249
chr2	61670909	61670918
chr2	61763994	61764004
chr2	61765251	61765269
chr2	61812766	61812776
chr2	61886213	61886223
chr2	61898279	61898288
chr2	62034356	62034365
chr2	62081266	62081276
chr2	62081286	62081297
chr2	62266740	62266749
chr2	62289068	62289078
chr2	62368098	62368108
chr2	62590329	62590339
chr2	62932592	62932603
chr2	63278002	63278011
chr2	63771334	63771352
chr2	64067988	64068006
chr2	64205265	64205275
chr2	64205276	64205287
chr2	64328584	64328594
chr2	64341453	64341464
chr2	64371774	64371783
chr2	64407093	64407104
chr2	64429815	64429824
chr2	64431425	64431434
chr2	64431463	64431474
chr2	64431669	64431679
chr2	64681297	64681306
chr2	64752629	64752638
chr2	64810344	64810353
chr2	64863976	64863987
chr2	64879830	64879840
chr2	64880400	64880411
chr2	64882551	64882561
chr2	64927448	64927459
chr2	64951067	64951076
chr2	65141965	65141975
chr2	65142222	65142231
chr2	65142285	65142303
chr2	65173533	65173544
chr2	65267997	65268008
chr2	65454977	65454995
chr2	65455078	65455087
chr2	65617400	65617410
chr2	65617427	65617436
chr2	65659978	65659989
chr2	65663480	65663489
chr2	65663976	65663985
chr2	65664138	65664147
chr2	66656310	66656319
chr2	68430856	68430865
chr2	68430915	68430925
chr2	68479330	68479341
chr2	68519449	68519458
chr2	68880825	68880834
chr2	68961938	68961947
chr2	68962026	68962037
chr2	68962046	68962057
chr2	68993615	68993624
chr2	68994838	68994849
chr2	69170768	69170778
chr2	69869907	69869917
chr2	69871275	69871285
chr2	69998798	69998808
chr2	70026572	70026582
chr2	70044280	70044289
chr2	70141639	70141649
chr2	70298158	70298169
chr2	70316792	70316810
chr2	70408513	70408523
chr2	70568493	70568511
chr2	71079002	71079013
chr2	71357684	71357694
chr2	72377660	72377678
chr2	73091727	73091737
chr2	73091751	73091762
chr2	73143627	73143637
chr2	73298552	73298570
chr2	73298919	73298930
chr2	73402889	73402900
chr2	73518399	73518408
chr2	73612914	73612924
chr2	74048593	74048602
chr2	74049599	74049610
chr2	74051248	74051259
chr2	74210583	74210592
chr2	74210816	74210827
chr2	74210920	74210930
chr2	74212853	74212863
chr2	74213730	74213741
chr2	74214671	74214681
chr2	74214696	74214706
chr2	74214752	74214763
chr2	74607465	74607474
chr2	74633250	74633259
chr2	74633329	74633347
chr2	74682409	74682418
chr2	74699727	74699738
chr2	74710011	74710029
chr2	74753656	74753666
chr2	74780656	74780666
chr2	74781862	74781880
chr2	74801123	74801141
chr2	74917835	74917845
chr2	75076440	75076451
chr2	75076446	75076455
chr2	75172291	75172301
chr2	75836380	75836398
chr2	85158544	85158554
chr2	85166944	85166953
chr2	85198871	85198881
chr2	85198927	85198938
chr2	85645826	85645844
chr2	85804673	85804683
chr2	85843344	85843353
chr2	86221265	86221275
chr2	86669428	86669437
chr2	86669454	86669464
chr2	86790503	86790513
chr2	87303127	87303137
chr2	87770465	87770475
chr2	95745910	95745928
chr2	95831601	95831619
chr2	96810894	96810903
chr2	96823677	96823687
chr2	96971156	96971165
chr2	97151829	97151839
chr2	97175325	97175334
chr2	97193827	97193837
chr2	97203076	97203085
chr2	97204456	97204474
chr2	97540353	97540364
chr2	97540524	97540534
chr2	97617116	97617126
chr2	98280316	98280334
chr2	98612388	98612398
chr2	98629323	98629333
chr2	98629353	98629362
chr2	99072195	99072205
chr2	99491986	99491997
chr2	99492078	99492087
chr2	99704689	99704700
chr2	99952999	99953008
chr2	99953862	99953871
chr2	100794761	100794772
chr2	101160209	101160218
chr2	101768044	101768054
chr2	101869847	101869865
chr2	102035701	102035719
chr2	102239785	102239794
chr2	102490204	102490222
chr2	102529246	102529257
chr2	103220585	103220594
chr2	105490083	105490092
chr2	105731140	105731150
chr2	106342373	106342384
chr2	106360835	106360853
chr2	106972959	106972970
chr2	108756179	108756190
chr2	109648375	109648386
chr2	109648484	109648495
chr2	110340943	110340961
chr2	111435724	111435733
chr2	111807687	111807696
chr2	111873819	111873829
chr2	111966845	111966856
chr2	111996866	111996875
chr2	112463612	112463621
chr2	112463811	112463821
chr2	112641818	112641836
chr2	112917249	112917259
chr2	113033550	113033561
chr2	113240904	113240914
chr2	113961642	113961653
chr2	114189526	114189535
chr2	114189533	114189543
chr2	114189541	114189551
chr2	114189547	114189556
chr2	114617447	114617456
chr2	114648668	114648678
chr2	118804400	118804418
chr2	118813280	118813291
chr2	118845970	118845979
chr2	120110074	120110084
chr2	120234009	120234018
chr2	120516959	120516969
chr2	121010355	121010366
chr2	121101091	121101100
chr2	127413557	127413567
chr2	127825778	127825788
chr2	128785427	128785438
chr2	130900876	130900887
chr2	130902654	130902663
chr2	131113762	131113772
chr2	131129791	131129800
chr2	132426575	132426585
chr2	133035853	133035863
chr2	134877117	134877126
chr2	134878595	134878605
chr2	134878974	134878983
chr2	135208635	135208644
chr2	135497610	135497621
chr2	135731343	135731353
chr2	136288559	136288568
chr2	136874059	136874069
chr2	136875602	136875611
chr2	136893927	136893937
chr2	136996567	136996577
chr2	137003931	137003940
chr2	139259534	139259545
chr2	142312540	142312550
chr2	142943682	142943693
chr2	143886823	143886832
chr2	143886958	143886967
chr2	143899049	143899058
chr2	143941546	143941557
chr2	144462164	144462182
chr2	145115879	145115889
chr2	145188412	145188423
chr2	145268529	145268538
chr2	145274936	145274946
chr2	145276950	145276961
chr2	145276955	145276965
chr2	145276971	145276981
chr2	145276997	145277007
chr2	145319908	145319918
chr2	145388120	145388130
chr2	145388273	145388282
chr2	146169258	146169268
chr2	146509288	146509306
chr2	147840606	147840616
chr2	148122421	148122430
chr2	148778393	148778404
chr2	148779025	148779034
chr2	149286023	149286033
chr2	149402557	149402568
chr2	149402590	149402600
chr2	149403685	149403695
chr2	149639414	149639425
chr2	152220556	152220566
chr2	152266909	152266918
chr2	152719238	152719248
chr2	152927902	152927920
chr2	153046598	153046616
chr2	153264042	153264051
chr2	153468691	153468700
chr2	153573552	153573562
chr2	154335331	154335341
chr2	156120555	156120566
chr2	157332689	157332698
chr2	157332722	157332732
chr2	157749183	157749192
chr2	158103145	158103155
chr2	158297707	158297716
chr2	158310010	158310020
chr2	158326079	158326089
chr2	160372877	160372887
chr2	160373170	160373181
chr2	160472218	160472229
chr2	160569747	160569765
chr2	160735805	160735814
chr2	160968902	160968912
chr2	160968896	160968906
chr2	161080631	161080641
chr2	161180876	161180894
chr2	161284262	161284271
chr2	161523060	161523069
chr2	161797491	161797501
chr2	161993372	161993383
chr2	161993427	161993437
chr2	162023516	162023526
chr2	162164903	162164914
chr2	162164990	162165001
chr2	164871989	164872007
chr2	164872160	164872169
chr2	164872174	164872192
chr2	165109536	165109547
chr2	165849506	165849517
chr2	166050221	166050231
chr2	166150410	166150420
chr2	166720664	166720675
chr2	168976235	168976245
chr2	169051927	169051937
chr2	169312240	169312250
chr2	169322251	169322260
chr2	170308783	170308792
chr2	170336099	170336109
chr2	170384889	170384898
chr2	170623967	170623978
chr2	170683915	170683933
chr2	170685073	170685084
chr2	171071305	171071314
chr2	171071324	171071334
chr2	171092576	171092586
chr2	171366484	171366493
chr2	171366576	171366594
chr2	171673302	171673311
chr2	172015945	172015956
chr2	172016009	172016018
chr2	172016168	172016179
chr2	172016907	172016917
chr2	172017872	172017883
chr2	172175665	172175674
chr2	172176570	172176581
chr2	172203880	172203889
chr2	172247603	172247621
chr2	172750697	172750707
chr2	172950214	172950223
chr2	172967395	172967405
chr2	173940524	173940534
chr2	174220514	174220532
chr2	174224219	174224229
chr2	174224233	174224244
chr2	174420764	174420774
chr2	174749333	174749344
chr2	174828654	174828665
chr2	174829157	174829166
chr2	174830109	174830119
chr2	174856169	174856187
chr2	174862292	174862302
chr2	175113321	175113331
chr2	175351740	175351750
chr2	175357949	175357959
chr2	175357964	175357973
chr2	175357969	175357979
chr2	175411821	175411839
chr2	175564918	175564928
chr2	175870174	175870185
chr2	176032474	176032484
chr2	176032671	176032682
chr2	176555030	176555039
chr2	176866378	176866389
chr2	176953224	176953233
chr2	176976095	176976106
chr2	176991937	176991955
chr2	177356304	177356314
chr2	177419365	177419374
chr2	177796794	177796804
chr2	177796822	177796832
chr2	178026613	178026631
chr2	178077266	178077276
chr2	178077536	178077547
chr2	178128306	178128324
chr2	178128333	178128342
chr2	178129779	178129790
chr2	178129791	178129801
chr2	178130076	178130086
chr2	178417526	178417535
chr2	178494258	178494269
chr2	179395339	179395350
chr2	179395361	179395371
chr2	179647261	179647270
chr2	179886146	179886157
chr2	181969500	181969510
chr2	181971705	181971723
chr2	182171775	182171785
chr2	182322151	182322160
chr2	182451471	182451480
chr2	182757498	182757507
chr2	183903266	183903275
chr2	183943852	183943862
chr2	184079678	184079687
chr2	185309088	185309099
chr2	186156052	186156061
chr2	187833196	187833206
chr2	188313061	188313079
chr2	188445591	188445600
chr2	190797935	190797944
chr2	191184600	191184618
chr2	191208627	191208638
chr2	191402693	191402703
chr2	191543388	191543398
chr2	191878986	191878995
chr2	191885130	191885139
chr2	192677095	192677104
chr2	196370651	196370660
chr2	196426271	196426282
chr2	196521622	196521632
chr2	196521679	196521688
chr2	196521753	196521771
chr2	196521905	196521916
chr2	196522045	196522056
chr2	196933586	196933596
chr2	197025085	197025095
chr2	197036304	197036313
chr2	197105056	197105065
chr2	197590763	197590772
chr2	198134081	198134090
chr2	198134096	198134105
chr2	198159120	198159131
chr2	198471153	198471164
chr2	198642741	198642752
chr2	198667868	198667877
chr2	198869748	198869757
chr2	199179478	199179496
chr2	199236903	199236913
chr2	199522421	199522431
chr2	200093899	200093909
chr2	200776188	200776197
chr2	200820456	200820466
chr2	201577846	201577855
chr2	201676657	201676666
chr2	201936401	201936419
chr2	201936719	201936728
chr2	201936726	201936735
chr2	201981105	201981114
chr2	201987208	201987219
chr2	202059094	202059104
chr2	202084934	202084944
chr2	202278947	202278956
chr2	202660772	202660781
chr2	203142860	203142871
chr2	203249621	203249630
chr2	203500020	203500030
chr2	203500022	203500033
chr2	203879501	203879512
chr2	204103802	204103813
chr2	204193315	204193326
chr2	204443916	204443925
chr2	204444141	204444150
chr2	204571440	204571450
chr2	204583079	204583089
chr2	206949900	206949910
chr2	207024184	207024195
chr2	207630029	207630038
chr2	208199669	208199680
chr2	208332712	208332722
chr2	209118966	209118976
chr2	209131020	209131029
chr2	210867420	210867429
chr2	211036164	211036182
chr2	211341484	211341494
chr2	211341549	211341559
chr2	213432456	213432474
chr2	213880612	213880622
chr2	213880689	213880698
chr2	213886799	213886810
chr2	213887056	213887074
chr2	213902461	213902470
chr2	214016238	214016256
chr2	214017553	214017564
chr2	214022145	214022155
chr2	214149011	214149021
chr2	215884079	215884088
chr2	216593606	216593616
chr2	216796161	216796170
chr2	216979243	216979261
chr2	217363489	217363498
chr2	217531532	217531541
chr2	218298973	218298982
chr2	218375662	218375671
chr2	219033784	219033795
chr2	219082213	219082224
chr2	219083339	219083349
chr2	219083350	219083360
chr2	219083753	219083763
chr2	219083762	219083772
chr2	219094237	219094247
chr2	219094249	219094259
chr2	219126220	219126229
chr2	219126224	219126234
chr2	219135060	219135078
chr2	219187935	219187945
chr2	219264537	219264547
chr2	219432860	219432870
chr2	219433330	219433341
chr2	219536714	219536723
chr2	219572958	219572967
chr2	219670577	219670587
chr2	219757653	219757662
chr2	219761526	219761544
chr2	219761922	219761933
chr2	219762006	219762015
chr2	219763126	219763135
chr2	220094406	220094417
chr2	220117698	220117709
chr2	220118631	220118641
chr2	220144177	220144187
chr2	220159759	220159769
chr2	220163611	220163620
chr2	220406443	220406454
chr2	220462511	220462520
chr2	222438404	222438413
chr2	222889825	222889835
chr2	223182836	223182854
chr2	223182869	223182878
chr2	224467069	224467078
chr2	224760234	224760243
chr2	225384905	225384915
chr2	225386610	225386619
chr2	225803428	225803438
chr2	225803553	225803563
chr2	225811852	225811862
chr2	225847744	225847753
chr2	225847760	225847770
chr2	225905947	225905958
chr2	227514756	227514765
chr2	227637523	227637533
chr2	227666008	227666018
chr2	228276221	228276231
chr2	228337207	228337225
chr2	228399615	228399626
chr2	228399682	228399693
chr2	230786278	230786287
chr2	230787625	230787634
chr2	231084746	231084756
chr2	231122389	231122399
chr2	231508881	231508890
chr2	231515500	231515509
chr2	231525558	231525567
chr2	231578584	231578602
chr2	231658904	231658913
chr2	231729643	231729653
chr2	231742742	231742752
chr2	231750727	231750736
chr2	231849368	231849377
chr2	232180760	232180769
chr2	232469520	232469530
chr2	232478264	232478274
chr2	232573636	232573654
chr2	232573936	232573954
chr2	232579087	232579097
chr2	232645768	232645779
chr2	232646188	232646206
chr2	233006944	233006954
chr2	233822672	233822682
chr2	233925004	233925013
chr2	234272661	234272679
chr2	234294464	234294473
chr2	237994428	237994439
chr2	238583686	238583695
chr2	239149542	239149560
chr2	239197241	239197251
chr2	239197607	239197617
chr2	240931306	240931315
chr2	241453535	241453544
chr2	241500412	241500421
chr2	241500773	241500784
chr2	241508166	241508176
chr2	241772002	241772011
chr2	242036704	242036714
chr2	242211905	242211915
chr2	242255009	242255018
chr2	242728123	242728133
chr2	242728219	242728229
chr2	242728327	242728337
chr2	242743327	242743337
chr3	4040037	4040046
chr3	4468558	4468568
chr3	4535534	4535552
chr3	4535539	4535548
chr3	4546575	4546585
chr3	4872681	4872692
chr3	4873014	4873025
chr3	4873064	4873073
chr3	4891928	4891939
chr3	4892655	4892664
chr3	4892811	4892822
chr3	5019033	5019044
chr3	5020629	5020640
chr3	5020653	5020663
chr3	5020750	5020760
chr3	5036816	5036834
chr3	5068393	5068404
chr3	5068634	5068644
chr3	5093594	5093604
chr3	5164052	5164061
chr3	5223644	5223653
chr3	5223674	5223685
chr3	5347242	5347260
chr3	5552841	5552850
chr3	5552847	5552856
chr3	6582945	6582955
chr3	7188160	7188169
chr3	8724742	8724752
chr3	8809582	8809593
chr3	8810557	8810567
chr3	9438877	9438886
chr3	9440480	9440490
chr3	9440482	9440500
chr3	9440487	9440498
chr3	9464989	9464999
chr3	9773218	9773228
chr3	9834141	9834152
chr3	9834150	9834160
chr3	10254978	10254987
chr3	10255167	10255178
chr3	11685312	11685322
chr3	11845649	11845660
chr3	12217516	12217525
chr3	12525986	12525996
chr3	12682063	12682072
chr3	12761686	12761696
chr3	13689921	13689939
chr3	14186145	14186155
chr3	14186164	14186175
chr3	14444181	14444199
chr3	14465635	14465645
chr3	14693258	14693269
chr3	14989853	14989863
chr3	14989856	14989867
chr3	15221894	15221904
chr3	15283054	15283063
chr3	15469053	15469063
chr3	15839685	15839694
chr3	15839713	15839723
chr3	16475359	16475369
chr3	16523042	16523051
chr3	16638337	16638348
chr3	16880268	16880279
chr3	17039959	17039968
chr3	17783533	17783543
chr3	17882884	17882902
chr3	18465097	18465107
chr3	19601452	19601462
chr3	19601819	19601829
chr3	19908421	19908432
chr3	22929353	22929371
chr3	23695229	23695239
chr3	23695232	23695243
chr3	23802732	23802742
chr3	23847445	23847456
chr3	23853585	23853594
chr3	23899565	23899575
chr3	23907615	23907626
chr3	23987385	23987395
chr3	24538260	24538270
chr3	25706564	25706573
chr3	27353738	27353747
chr3	27575851	27575860
chr3	27763237	27763246
chr3	28078614	28078624
chr3	28283085	28283103
chr3	28328266	28328276
chr3	28368345	28368355
chr3	28517942	28517952
chr3	28709327	28709345
chr3	29024613	29024624
chr3	29322321	29322331
chr3	30240775	30240793
chr3	30542302	30542311
chr3	30697046	30697055
chr3	30700214	30700223
chr3	31255586	31255596
chr3	31573975	31573985
chr3	31574007	31574018
chr3	32480668	32480677
chr3	32611912	32611923
chr3	33083636	33083646
chr3	33086316	33086326
chr3	33089459	33089470
chr3	33175675	33175685
chr3	33175679	33175688
chr3	33481247	33481256
chr3	33482469	33482487
chr3	33677722	33677731
chr3	33759531	33759541
chr3	33829079	33829088
chr3	34725544	34725553
chr3	37011487	37011496
chr3	37035085	37035094
chr3	37254650	37254660
chr3	37285747	37285757
chr3	38080705	38080714
chr3	38206340	38206350
chr3	38206417	38206427
chr3	38206516	38206526
chr3	38207019	38207029
chr3	39093572	39093581
chr3	39149189	39149198
chr3	39187689	39187698
chr3	39190094	39190104
chr3	39194576	39194585
chr3	39222397	39222406
chr3	39257804	39257814
[truncated: 8,791 more rows]
