# Supplementary material for: c-Myb Binding Sites in Haematopoietic Chromatin Landscapes
Source: PLoS One. 2015 Jul 24;10(7):e0133280. doi: 10.1371/journal.pone.0133280 (PMC4514710; doi:10.1371/journal.pone.0133280)
Supplement: S1 File — (ZIP) [file pone.0133280.s024.zip › S1 file/Info.txt]

This folder contains six bed files, with the chromosomal coordinates [Hg19] for the c-Myb motifs identified as c-Myb footprints in the cell types analysed in this study.
