# Supplementary material for: c-Myb Binding Sites in Haematopoietic Chromatin Landscapes
Source: PLoS One. 2015 Jul 24;10(7):e0133280. doi: 10.1371/journal.pone.0133280 (PMC4514710; doi:10.1371/journal.pone.0133280)
Supplement: S1 File — (ZIP) [file pone.0133280.s024.zip › S1 file/K562 cells.bed]

chr1	948770	948779
chr1	948774	948784
chr1	1051563	1051581
chr1	1293937	1293947
chr1	1334887	1334897
chr1	1778690	1778701
chr1	2222307	2222316
chr1	3566553	3566563
chr1	5910491	5910501
chr1	6498275	6498285
chr1	6644796	6644805
chr1	6845004	6845014
chr1	6845343	6845353
chr1	8227428	8227438
chr1	8272253	8272262
chr1	8487743	8487752
chr1	8877672	8877690
chr1	9621663	9621672
chr1	10003238	10003249
chr1	10094701	10094711
chr1	10519231	10519241
chr1	10571163	10571174
chr1	11334053	11334064
chr1	11866437	11866446
chr1	11967961	11967972
chr1	12079461	12079470
chr1	12135777	12135788
chr1	12184992	12185003
chr1	12509100	12509111
chr1	12509354	12509365
chr1	12524219	12524228
chr1	12524278	12524287
chr1	12609190	12609200
chr1	12662100	12662110
chr1	12678320	12678331
chr1	12679187	12679198
chr1	12717778	12717789
chr1	15853016	15853026
chr1	15853400	15853410
chr1	16162433	16162444
chr1	16212879	16212888
chr1	16212890	16212899
chr1	16302585	16302596
chr1	16382254	16382263
chr1	16470600	16470611
chr1	16533653	16533664
chr1	16970632	16970643
chr1	16971487	16971496
chr1	17768104	17768115
chr1	19440248	19440266
chr1	19478257	19478266
chr1	19717623	19717633
chr1	19803517	19803526
chr1	20205230	20205240
chr1	20514392	20514402
chr1	21348910	21348920
chr1	21958776	21958787
chr1	21958961	21958970
chr1	21995839	21995850
chr1	22243559	22243569
chr1	22243590	22243601
chr1	22269725	22269736
chr1	22778507	22778516
chr1	23066404	23066413
chr1	23376941	23376951
chr1	23668743	23668753
chr1	23670842	23670852
chr1	23730438	23730448
chr1	23805591	23805602
chr1	23805659	23805668
chr1	23854868	23854878
chr1	23888992	23889010
chr1	23889083	23889101
chr1	23904054	23904064
chr1	24098777	24098786
chr1	24106716	24106727
chr1	24242901	24242911
chr1	24307068	24307079
chr1	25021080	25021089
chr1	25174646	25174664
chr1	25566615	25566624
chr1	25663328	25663337
chr1	25889139	25889149
chr1	25896728	25896737
chr1	26146630	26146640
chr1	26158411	26158420
chr1	26158470	26158480
chr1	26232200	26232218
chr1	26449872	26449881
chr1	26452740	26452749
chr1	26560638	26560649
chr1	26602779	26602790
chr1	26613524	26613534
chr1	26663124	26663133
chr1	26798933	26798942
chr1	26799516	26799525
chr1	26799660	26799670
chr1	26868551	26868561
chr1	26929011	26929020
chr1	27013379	27013388
chr1	27017319	27017329
chr1	27018783	27018792
chr1	27019385	27019394
chr1	27019398	27019409
chr1	27022134	27022143
chr1	27024729	27024747
chr1	27024885	27024895
chr1	27049978	27049988
chr1	27050197	27050215
chr1	27110534	27110544
chr1	27113587	27113596
chr1	27113636	27113645
chr1	27113689	27113698
chr1	27113693	27113704
chr1	27293585	27293603
chr1	27337705	27337714
chr1	27353572	27353581
chr1	27472517	27472527
chr1	27560791	27560800
chr1	27627441	27627450
chr1	27715089	27715099
chr1	27719035	27719053
chr1	27722088	27722097
chr1	27754979	27754990
chr1	27763232	27763242
chr1	27817277	27817286
chr1	27849784	27849793
chr1	27853759	27853768
chr1	27853835	27853853
chr1	27888783	27888794
chr1	28106670	28106680
chr1	28116366	28116375
chr1	28194045	28194055
chr1	28414428	28414438
chr1	28415108	28415117
chr1	28415456	28415465
chr1	28573758	28573767
chr1	28575160	28575178
chr1	28593614	28593625
chr1	28678358	28678367
chr1	28685370	28685381
chr1	28697466	28697477
chr1	29119414	29119423
chr1	29242115	29242124
chr1	29262779	29262789
chr1	29359882	29359891
chr1	31558151	31558160
chr1	31644068	31644079
chr1	31645222	31645240
chr1	32110901	32110911
chr1	32253817	32253828
chr1	32393279	32393290
chr1	32394548	32394566
chr1	32404072	32404081
chr1	32421672	32421690
chr1	32469345	32469355
chr1	32479260	32479269
chr1	32573686	32573697
chr1	32599321	32599331
chr1	32757388	32757398
chr1	32936834	32936845
chr1	32962096	32962106
chr1	32999818	32999828
chr1	33116862	33116880
chr1	33160888	33160899
chr1	33221535	33221545
chr1	33221539	33221549
chr1	33283136	33283145
chr1	33405438	33405449
chr1	33446996	33447007
chr1	33447009	33447018
chr1	33546654	33546663
chr1	35646488	35646497
chr1	35646589	35646600
chr1	36022702	36022720
chr1	36023268	36023286
chr1	36107170	36107188
chr1	36181293	36181302
chr1	36235563	36235572
chr1	36352936	36352946
chr1	36396767	36396777
chr1	36615158	36615176
chr1	36837182	36837192
chr1	36972277	36972286
chr1	37169477	37169487
chr1	37981316	37981325
chr1	38020013	38020023
chr1	38022519	38022529
chr1	38273333	38273343
chr1	38276891	38276900
chr1	38325070	38325079
chr1	38412727	38412745
chr1	38474924	38474933
chr1	38757932	38757941
chr1	39282036	39282047
chr1	39456796	39456806
chr1	39491907	39491916
chr1	39564494	39564503
chr1	39593308	39593319
chr1	39596239	39596248
chr1	39670483	39670492
chr1	39679959	39679968
chr1	39851320	39851338
chr1	39851499	39851509
chr1	40282639	40282650
chr1	40502373	40502382
chr1	40618769	40618779
chr1	40723846	40723855
chr1	40781104	40781113
chr1	40805738	40805747
chr1	40851800	40851810
chr1	40997292	40997301
chr1	41125074	41125083
chr1	41134754	41134763
chr1	41157377	41157388
chr1	41157419	41157430
chr1	41157553	41157563
chr1	41174607	41174618
chr1	41174882	41174893
chr1	41286741	41286750
chr1	41304864	41304875
chr1	41314363	41314372
chr1	41445349	41445367
chr1	41514398	41514416
chr1	41826734	41826743
chr1	41826769	41826778
chr1	41826932	41826941
chr1	42347822	42347831
chr1	42688198	42688208
chr1	43388785	43388795
chr1	43446276	43446287
chr1	43524414	43524424
chr1	43824575	43824585
chr1	43871104	43871115
chr1	44249553	44249562
chr1	44300938	44300948
chr1	44495865	44495874
chr1	44679132	44679142
chr1	44706950	44706961
chr1	44706963	44706972
chr1	44951384	44951395
chr1	45098506	45098515
chr1	45103634	45103643
chr1	45103836	45103854
chr1	45103946	45103964
chr1	45142354	45142364
chr1	45205405	45205415
chr1	45205508	45205519
chr1	45205512	45205523
chr1	45241236	45241245
chr1	45274131	45274141
chr1	45478649	45478658
chr1	45501513	45501523
chr1	45766136	45766145
chr1	45825633	45825643
chr1	45965694	45965703
chr1	45965991	45966001
chr1	46040131	46040141
chr1	46049495	46049505
chr1	46049762	46049772
chr1	46235118	46235136
chr1	46269181	46269191
chr1	46330035	46330046
chr1	46579951	46579961
chr1	46598279	46598290
chr1	46598386	46598395
chr1	46598701	46598711
chr1	46598836	46598846
chr1	46622196	46622214
chr1	46622446	46622457
chr1	46713430	46713440
chr1	46799448	46799458
chr1	46806814	46806824
chr1	46835610	46835620
chr1	46835620	46835629
chr1	47109143	47109154
chr1	47109147	47109156
chr1	47704979	47704990
chr1	47728681	47728690
chr1	47780067	47780077
chr1	51425852	51425861
chr1	51426107	51426125
chr1	51426119	51426130
chr1	51435825	51435836
chr1	51655282	51655291
chr1	51887819	51887828
chr1	52082749	52082760
chr1	52082841	52082850
chr1	52084061	52084071
chr1	52317863	52317874
chr1	52432382	52432392
chr1	52499467	52499477
chr1	52521860	52521878
chr1	52522199	52522208
chr1	52998488	52998498
chr1	53163919	53163929
chr1	53477266	53477277
chr1	53611981	53611999
chr1	54303986	54303997
chr1	54562645	54562663
chr1	54562752	54562762
chr1	54738902	54738912
chr1	54793194	54793205
chr1	54821775	54821786
chr1	54873400	54873410
chr1	54873447	54873457
chr1	54874116	54874127
chr1	54953798	54953808
chr1	54954076	54954087
chr1	55655939	55655948
chr1	55683466	55683477
chr1	55750642	55750651
chr1	55750651	55750661
chr1	59015016	59015026
chr1	59249999	59250009
chr1	59349339	59349348
chr1	59351129	59351138
chr1	59859208	59859218
chr1	59971383	59971394
chr1	61426647	61426656
chr1	61542888	61542898
chr1	61545653	61545662
chr1	61582211	61582220
chr1	61605968	61605977
chr1	61607456	61607465
chr1	61736956	61736974
chr1	61736986	61736997
chr1	61765296	61765305
chr1	61919220	61919231
chr1	62107006	62107016
chr1	63156162	63156172
chr1	63249975	63249985
chr1	63307444	63307453
chr1	64734930	64734941
chr1	65152585	65152594
chr1	65363836	65363846
chr1	65533479	65533489
chr1	65632853	65632862
chr1	65675136	65675154
chr1	65696950	65696959
chr1	65886389	65886400
chr1	67395987	67395998
chr1	67843103	67843113
chr1	67896508	67896518
chr1	68010779	68010790
chr1	68112116	68112125
chr1	68148334	68148344
chr1	68148779	68148790
chr1	70505358	70505367
chr1	70598788	70598798
chr1	70671472	70671482
chr1	71546725	71546735
chr1	77592089	77592100
chr1	77592095	77592113
chr1	78071126	78071136
chr1	78170706	78170715
chr1	78469748	78469758
chr1	78469901	78469911
chr1	78470275	78470285
chr1	78470681	78470691
chr1	85070327	85070337
chr1	85154627	85154637
chr1	85156305	85156314
chr1	85219403	85219412
chr1	85690890	85690900
chr1	85690966	85690977
chr1	85710305	85710323
chr1	85725357	85725366
chr1	85725442	85725453
chr1	87245353	87245363
chr1	87379997	87380007
chr1	87380158	87380167
chr1	87380165	87380174
chr1	87418946	87418957
chr1	87646019	87646037
chr1	87646036	87646046
chr1	87646064	87646073
chr1	87794135	87794145
chr1	87901498	87901507
chr1	88252733	88252744
chr1	88292532	88292542
chr1	88292632	88292642
chr1	88319669	88319678
chr1	89150799	89150809
chr1	89357161	89357172
chr1	90158492	90158501
chr1	90158507	90158516
chr1	90158530	90158540
chr1	90187181	90187199
chr1	90287294	90287304
chr1	90451795	90451806
chr1	92193405	92193415
chr1	92193411	92193421
chr1	92229040	92229049
chr1	92229068	92229086
chr1	92311696	92311714
chr1	92349163	92349173
chr1	92757051	92757060
chr1	92925611	92925620
chr1	92925734	92925744
chr1	93037408	93037419
chr1	93037417	93037428
chr1	93119796	93119814
chr1	93250880	93250891
chr1	93257735	93257744
chr1	93343591	93343600
chr1	93646264	93646275
chr1	93802193	93802203
chr1	93970938	93970949
chr1	94032949	94032958
chr1	94095227	94095236
chr1	94282587	94282597
chr1	94309988	94310006
chr1	94883647	94883657
chr1	95582422	95582433
chr1	100408875	100408886
chr1	100459246	100459256
chr1	100817853	100817863
chr1	100817886	100817896
chr1	101224954	101224963
chr1	101360459	101360468
chr1	101525825	101525835
chr1	101594158	101594167
chr1	101704378	101704387
chr1	104057729	104057739
chr1	108559182	108559192
chr1	109076419	109076430
chr1	109419554	109419572
chr1	109626810	109626821
chr1	109633581	109633590
chr1	109655414	109655424
chr1	109691939	109691948
chr1	109806539	109806557
chr1	109849727	109849736
chr1	109935840	109935849
chr1	109942166	109942175
chr1	109969226	109969244
chr1	110045275	110045285
chr1	110336958	110336969
chr1	110337049	110337058
chr1	110337065	110337075
chr1	110881509	110881520
chr1	110881527	110881545
chr1	110884145	110884155
chr1	111158546	111158564
chr1	111308848	111308857
chr1	111459466	111459477
chr1	111758871	111758880
chr1	113162333	113162344
chr1	113229674	113229692
chr1	113368924	113368934
chr1	113498213	113498223
chr1	113614942	113614952
chr1	113615795	113615805
chr1	114201866	114201877
chr1	114220721	114220731
chr1	114301776	114301786
chr1	114347501	114347512
chr1	114474052	114474063
chr1	114474443	114474454
chr1	114931149	114931158
chr1	114940445	114940456
chr1	115001113	115001123
chr1	115001130	115001139
chr1	115064246	115064256
chr1	115064829	115064839
chr1	115259593	115259604
chr1	115259632	115259641
chr1	115300141	115300152
chr1	115300626	115300636
chr1	116915787	116915796
chr1	116920604	116920614
chr1	116925733	116925744
chr1	117360396	117360406
chr1	117421387	117421397
chr1	117424901	117424911
chr1	117424906	117424924
chr1	117602873	117602891
chr1	117664634	117664645
chr1	117910081	117910099
chr1	118148645	118148656
chr1	119682902	119682911
chr1	119818211	119818229
chr1	120416934	120416944
chr1	144533434	144533443
chr1	144989683	144989693
chr1	145576012	145576022
chr1	145610982	145610993
chr1	145828030	145828040
chr1	146008860	146008878
chr1	146717480	146717491
chr1	147142719	147142729
chr1	148000846	148000856
chr1	149218944	149218953
chr1	149747312	149747323
chr1	149856908	149856917
chr1	149911040	149911049
chr1	149914300	149914310
chr1	149982694	149982704
chr1	149982698	149982716
chr1	150116895	150116905
chr1	150141392	150141403
chr1	150208424	150208434
chr1	150208479	150208497
chr1	150208630	150208639
chr1	150232384	150232393
chr1	150437204	150437213
chr1	150450378	150450388
chr1	150450502	150450511
chr1	150738318	150738328
chr1	150899039	150899049
chr1	150952238	150952247
chr1	150973780	150973789
chr1	150986206	150986215
chr1	150997250	150997261
chr1	151138058	151138069
chr1	151162722	151162731
chr1	151319968	151319979
chr1	151319987	151319997
chr1	151319979	151319988
chr1	151416501	151416519
chr1	151584365	151584375
chr1	151746910	151746921
chr1	151828586	151828596
chr1	151878389	151878407
chr1	151918361	151918371
chr1	151918451	151918462
chr1	153316520	153316531
chr1	153316531	153316542
chr1	153316586	153316596
chr1	153483561	153483579
chr1	153510896	153510906
chr1	153643431	153643440
chr1	153919475	153919484
chr1	153931186	153931196
chr1	154130342	154130352
chr1	154155852	154155863
chr1	154452463	154452473
chr1	154465898	154465908
chr1	154943175	154943186
chr1	154943508	154943517
chr1	154971828	154971839
chr1	154973497	154973508
chr1	155023086	155023095
chr1	155058361	155058379
chr1	155271242	155271251
chr1	155293224	155293233
chr1	155293248	155293257
chr1	155532742	155532753
chr1	155532994	155533004
chr1	155658602	155658611
chr1	155658839	155658849
chr1	155662097	155662107
chr1	155662123	155662132
chr1	155668537	155668547
chr1	155668973	155668984
chr1	155879883	155879893
chr1	155879901	155879912
chr1	155904189	155904199
chr1	155904226	155904236
chr1	155946108	155946119
chr1	155948357	155948367
chr1	155990793	155990803
chr1	156024427	156024436
chr1	156096158	156096167
chr1	156308187	156308198
chr1	156308197	156308207
chr1	156308312	156308321
chr1	156462620	156462630
chr1	156471207	156471218
chr1	156475158	156475168
chr1	156553983	156553992
chr1	156633149	156633167
chr1	156633201	156633210
chr1	156721643	156721661
chr1	156743142	156743151
chr1	156743146	156743157
chr1	158656549	158656558
chr1	159892104	159892114
chr1	160232307	160232316
chr1	160255031	160255042
chr1	161014785	161014794
chr1	161102494	161102505
chr1	161136067	161136076
chr1	161172137	161172146
chr1	161276185	161276203
chr1	161284196	161284214
chr1	161471974	161471984
chr1	161510066	161510077
chr1	161510066	161510084
chr1	161582544	161582554
chr1	161591459	161591468
chr1	161591500	161591518
chr1	161676960	161676969
chr1	161735338	161735348
chr1	162356531	162356541
chr1	162679071	162679081
chr1	163285757	163285766
chr1	164744189	164744200
chr1	164744196	164744205
chr1	165336791	165336809
chr1	165601305	165601315
chr1	165797028	165797037
chr1	166136220	166136231
chr1	167191646	167191657
chr1	167342720	167342729
chr1	167534218	167534228
chr1	167597489	167597498
chr1	167604786	167604795
chr1	169340795	169340805
chr1	169390807	169390825
chr1	171724379	171724389
chr1	171731658	171731667
chr1	172558186	172558195
chr1	172715607	172715616
chr1	173389639	173389650
chr1	173640277	173640287
chr1	173793619	173793628
chr1	174044072	174044082
chr1	174232001	174232019
chr1	174739284	174739293
chr1	174933994	174934003
chr1	174934122	174934132
chr1	174934403	174934414
chr1	178695512	178695522
chr1	178986585	178986603
chr1	178986588	178986598
chr1	179187286	179187296
chr1	179274706	179274717
chr1	179923847	179923857
chr1	180027235	180027244
chr1	180240591	180240601
chr1	180447480	180447490
chr1	180532938	180532956
chr1	180579489	180579500
chr1	180579515	180579533
chr1	180991173	180991183
chr1	180991253	180991263
chr1	181002429	181002440
chr1	181003020	181003030
chr1	181057690	181057699
chr1	181074549	181074567
chr1	181074681	181074690
chr1	181448484	181448493
chr1	181906272	181906281
chr1	182271052	182271061
chr1	182332067	182332077
chr1	183440914	183440923
chr1	183440945	183440955
chr1	183441231	183441241
chr1	183523186	183523197
chr1	183604923	183604941
chr1	184723784	184723793
chr1	185126345	185126354
chr1	185139757	185139768
chr1	185253855	185253866
chr1	185286735	185286746
chr1	190566634	190566644
chr1	191338175	191338185
chr1	191931005	191931015
chr1	197066241	197066251
chr1	197170664	197170673
chr1	197838201	197838210
chr1	200379851	200379860
chr1	200678118	200678128
chr1	201504378	201504387
chr1	201528960	201528978
chr1	201673495	201673513
chr1	201886743	201886752
chr1	201911077	201911095
chr1	201911093	201911102
chr1	202045354	202045363
chr1	202045485	202045495
chr1	202688907	202688916
chr1	202951127	202951137
chr1	202951243	202951254
chr1	203595964	203595982
chr1	203671400	203671409
chr1	203671412	203671421
chr1	203764930	203764940
chr1	203765545	203765563
chr1	203765560	203765569
chr1	203769241	203769251
chr1	205126410	205126420
chr1	205561348	205561357
chr1	205675898	205675908
chr1	205717667	205717677
chr1	205718470	205718481
chr1	205819400	205819418
chr1	206078796	206078806
chr1	206162479	206162488
chr1	206629377	206629388
chr1	206763527	206763538
chr1	206833372	206833381
chr1	206837702	206837712
chr1	206845831	206845840
chr1	206860389	206860398
chr1	206860398	206860409
chr1	206990300	206990311
chr1	206990304	206990314
chr1	207108935	207108953
chr1	207193589	207193598
chr1	207198510	207198520
chr1	207226394	207226403
chr1	207799383	207799401
chr1	207919849	207919859
chr1	207981241	207981251
chr1	207996261	207996272
chr1	208002080	208002090
chr1	209819408	209819418
chr1	211434314	211434324
chr1	211517641	211517650
chr1	211828732	211828741
chr1	211848962	211848973
chr1	211848955	211848965
chr1	211849080	211849089
chr1	212208612	212208630
chr1	212209073	212209084
chr1	212209287	212209297
chr1	212336082	212336100
chr1	212379319	212379337
chr1	212415984	212415995
chr1	212462233	212462244
chr1	212462246	212462256
chr1	212592187	212592197
chr1	212687515	212687533
chr1	212809171	212809181
chr1	212895112	212895122
chr1	213225115	213225126
chr1	213230242	213230251
chr1	219215326	219215335
chr1	219294598	219294616
chr1	220146731	220146741
chr1	220263013	220263024
chr1	221140251	221140261
chr1	222638394	222638404
chr1	222884850	222884868
chr1	223872077	223872088
chr1	223959535	223959553
chr1	223959548	223959557
chr1	223976838	223976848
chr1	224544494	224544504
chr1	224645426	224645437
chr1	225632780	225632789
chr1	226187254	226187264
chr1	226187654	226187663
chr1	226189941	226189951
chr1	226250267	226250278
chr1	226298086	226298096
chr1	227557299	227557309
chr1	227584405	227584416
chr1	227584430	227584440
chr1	227617563	227617572
chr1	228609096	228609114
chr1	229406948	229406959
chr1	229485580	229485590
chr1	229761852	229761863
chr1	231114852	231114870
chr1	231173956	231173965
chr1	231186423	231186433
chr1	231186427	231186437
chr1	231377155	231377164
chr1	231739921	231739931
chr1	233576782	233576791
chr1	234631096	234631106
chr1	234659501	234659510
chr1	234659609	234659618
chr1	234719684	234719694
chr1	234719699	234719709
chr1	234738895	234738905
chr1	234859547	234859556
chr1	234859556	234859566
chr1	234860062	234860072
chr1	234881721	234881732
chr1	234886940	234886958
chr1	235012328	235012338
chr1	235098985	235098994
chr1	235099070	235099081
chr1	235116812	235116821
chr1	235247127	235247138
chr1	235247196	235247205
chr1	236030258	236030267
chr1	236135233	236135242
chr1	236515461	236515472
chr1	236557594	236557604
chr1	238105382	238105392
chr1	238114905	238114915
chr1	241790983	241790992
chr1	241970420	241970429
chr1	242181107	242181116
chr1	243419277	243419287
chr1	244211795	244211813
chr1	244620153	244620163
chr1	244792209	244792220
chr1	245027765	245027776
chr1	245027833	245027843
chr1	245126964	245126974
chr1	245316462	245316471
chr1	246175747	246175765
chr1	246378417	246378428
chr1	246378500	246378509
chr1	246760833	246760842
chr1	246887629	246887638
chr1	247070955	247070964
chr1	248070126	248070137
chr1	249153244	249153253
chr1	249153351	249153369
chr2	3644400	3644409
chr2	5768795	5768804
chr2	8817930	8817939
chr2	8818989	8818998
chr2	9563782	9563792
chr2	9771384	9771402
chr2	9771404	9771415
chr2	10184200	10184210
chr2	10808787	10808796
chr2	11884211	11884220
chr2	12004053	12004063
chr2	12214360	12214369
chr2	12214622	12214633
chr2	12246817	12246827
chr2	12317322	12317333
chr2	12596781	12596792
chr2	12857796	12857807
chr2	15780494	15780504
chr2	15870817	15870826
chr2	16938625	16938636
chr2	19562927	19562937
chr2	20101457	20101467
chr2	20189885	20189894
chr2	20779237	20779248
chr2	20861394	20861403
chr2	24011274	24011285
chr2	24307071	24307080
chr2	24684743	24684761
chr2	24800444	24800453
chr2	24800475	24800484
chr2	25016126	25016135
chr2	25194924	25194935
chr2	26100696	26100705
chr2	26101399	26101409
chr2	26220834	26220843
chr2	27193426	27193436
chr2	27201013	27201022
chr2	27274338	27274348
chr2	27274342	27274352
chr2	27494717	27494726
chr2	27632474	27632485
chr2	27632579	27632588
chr2	27806009	27806019
chr2	27994562	27994571
chr2	27994579	27994590
chr2	28378695	28378706
chr2	28492469	28492478
chr2	28499139	28499149
chr2	28589815	28589833
chr2	28740025	28740035
chr2	28974542	28974551
chr2	29703407	29703416
chr2	30670052	30670063
chr2	32235857	32235867
chr2	32235868	32235877
chr2	32264807	32264818
chr2	32390902	32390913
chr2	33247108	33247119
chr2	33248304	33248315
chr2	33620916	33620927
chr2	33662560	33662569
chr2	33662605	33662616
chr2	33817155	33817166
chr2	33843254	33843264
chr2	37688137	37688146
chr2	38501976	38501985
chr2	38735661	38735679
chr2	38742718	38742729
chr2	38825921	38825930
chr2	38893017	38893027
chr2	38896124	38896135
chr2	39184168	39184179
chr2	39369026	39369035
chr2	39369321	39369339
chr2	39377515	39377524
chr2	39377567	39377577
chr2	39710890	39710899
chr2	39719539	39719550
chr2	39719619	39719628
chr2	39750919	39750929
chr2	42068080	42068091
chr2	42068092	42068102
chr2	42353209	42353219
chr2	42722330	42722339
chr2	43154763	43154772
chr2	43154826	43154835
chr2	43154897	43154906
chr2	43155191	43155201
chr2	43195269	43195280
chr2	43333254	43333264
chr2	43437919	43437928
chr2	43447169	43447179
chr2	43711622	43711640
chr2	43927711	43927729
chr2	43927726	43927737
chr2	44314512	44314523
chr2	44357725	44357735
chr2	44395401	44395412
chr2	44706772	44706782
chr2	44706780	44706789
chr2	45896337	45896355
chr2	46013519	46013529
chr2	46325084	46325094
chr2	46691807	46691817
chr2	47212453	47212462
chr2	47404070	47404081
chr2	47452849	47452859
chr2	47530854	47530865
chr2	47584842	47584852
chr2	48584306	48584317
chr2	48584351	48584360
chr2	48584366	48584377
chr2	48667564	48667574
chr2	54196595	54196606
chr2	54202621	54202631
chr2	54773869	54773879
chr2	54816869	54816887
chr2	54816909	54816918
chr2	55277502	55277512
chr2	55277505	55277523
chr2	55278066	55278076
chr2	55361225	55361235
chr2	55361246	55361257
chr2	55459487	55459496
chr2	56359472	56359482
chr2	58133467	58133476
chr2	58266360	58266370
chr2	58266383	58266392
chr2	58269833	58269843
chr2	58938293	58938302
chr2	58958859	58958869
chr2	60757904	60757914
chr2	60983434	60983445
chr2	61226238	61226249
chr2	61765311	61765329
chr2	61765404	61765422
chr2	61766024	61766042
chr2	61802696	61802706
chr2	61802705	61802715
chr2	62081266	62081276
chr2	62081286	62081297
chr2	62156407	62156417
chr2	62932592	62932603
chr2	63085805	63085814
chr2	63194205	63194216
chr2	63223921	63223932
chr2	63267856	63267865
chr2	63277910	63277920
chr2	63661793	63661803
chr2	63662008	63662019
chr2	63662020	63662031
chr2	63816029	63816038
chr2	64069393	64069411
chr2	64371774	64371783
chr2	65103361	65103372
chr2	65267997	65268008
chr2	65454977	65454995
chr2	65459867	65459876
chr2	65577160	65577169
chr2	66656310	66656319
chr2	66660727	66660737
chr2	66716786	66716796
chr2	66718013	66718023
chr2	66718109	66718119
chr2	66743095	66743105
chr2	66796556	66796567
chr2	67878072	67878090
chr2	68073708	68073726
chr2	68348446	68348455
chr2	68362925	68362935
chr2	68449580	68449591
chr2	68519449	68519458
chr2	69105664	69105682
chr2	69637729	69637739
chr2	69817551	69817561
chr2	69828654	69828664
chr2	69872432	69872442
chr2	69941959	69941977
chr2	70044280	70044289
chr2	70121075	70121085
chr2	70121080	70121098
chr2	70173883	70173892
chr2	70298158	70298169
chr2	70298182	70298192
chr2	70305640	70305651
chr2	70418146	70418155
chr2	71357684	71357694
chr2	71357732	71357741
chr2	71679945	71679955
chr2	71970199	71970208
chr2	72984589	72984599
chr2	72984598	72984616
chr2	73612851	73612869
chr2	74051248	74051259
chr2	74210583	74210592
chr2	74648789	74648800
chr2	74648806	74648815
chr2	74685323	74685334
chr2	74801123	74801141
chr2	75089575	75089585
chr2	84199121	84199131
chr2	85493784	85493802
chr2	85645826	85645844
chr2	85728587	85728598
chr2	85804673	85804683
chr2	86067340	86067349
chr2	86067448	86067458
chr2	86422091	86422100
chr2	86441641	86441652
chr2	86443800	86443818
chr2	86848870	86848879
chr2	95831601	95831619
chr2	95873265	95873275
chr2	96931696	96931714
chr2	97001496	97001507
chr2	97405920	97405930
chr2	97617116	97617126
chr2	98487098	98487108
chr2	98612390	98612399
chr2	99224975	99224985
chr2	99757754	99757763
chr2	99952999	99953008
chr2	100794673	100794683
chr2	101508751	101508761
chr2	101618699	101618709
chr2	103034936	103034946
chr2	105731140	105731150
chr2	105731149	105731158
chr2	105879339	105879349
chr2	109253860	109253870
chr2	109403239	109403248
chr2	111435724	111435733
chr2	111449683	111449693
chr2	112676238	112676247
chr2	113033223	113033234
chr2	113522185	113522194
chr2	114648608	114648618
chr2	114648668	114648678
chr2	121010355	121010366
chr2	121695945	121695956
chr2	126569963	126569973
chr2	128785672	128785682
chr2	129062820	129062838
chr2	132129771	132129782
chr2	133019907	133019917
chr2	133036673	133036683
chr2	134978332	134978342
chr2	135208635	135208644
chr2	136288117	136288127
chr2	136288559	136288568
chr2	144452132	144452143
chr2	145091247	145091257
chr2	145128605	145128616
chr2	145199570	145199579
chr2	145199578	145199587
chr2	145233418	145233427
chr2	145266216	145266225
chr2	145266375	145266385
chr2	145270594	145270604
chr2	145277649	145277667
chr2	145277681	145277692
chr2	145282243	145282261
chr2	145340222	145340233
chr2	145340220	145340238
chr2	145340705	145340716
chr2	145417517	145417535
chr2	145461652	145461663
chr2	145461839	145461849
chr2	145606230	145606239
chr2	146487613	146487624
chr2	146526693	146526704
chr2	146526857	146526868
chr2	148586857	148586867
chr2	149403685	149403695
chr2	149639414	149639425
chr2	156120557	156120566
chr2	156988861	156988872
chr2	157192427	157192436
chr2	157418795	157418805
chr2	157749183	157749192
chr2	158039311	158039322
chr2	158039326	158039336
chr2	158114188	158114199
chr2	158348912	158348922
chr2	158643665	158643674
chr2	158786465	158786475
chr2	158786554	158786563
chr2	158866968	158866979
chr2	160470721	160470731
chr2	160472169	160472179
chr2	162016918	162016928
chr2	162135911	162135921
chr2	162164903	162164914
chr2	162164990	162165001
chr2	165456652	165456662
chr2	166150410	166150420
chr2	168801811	168801821
chr2	168976235	168976245
chr2	169104554	169104564
chr2	169312240	169312250
chr2	169653179	169653189
chr2	169658961	169658970
chr2	170308783	170308792
chr2	170336099	170336109
chr2	170336122	170336132
chr2	170572827	170572838
chr2	170683921	170683931
chr2	170870589	170870599
chr2	170870922	170870931
chr2	171011729	171011747
chr2	171011843	171011853
chr2	171120728	171120737
chr2	171196487	171196497
chr2	171222515	171222533
chr2	171621511	171621520
chr2	172015945	172015956
chr2	172016009	172016018
chr2	172017872	172017883
chr2	172018603	172018612
chr2	172069100	172069111
chr2	172198785	172198795
chr2	172487421	172487432
chr2	172487437	172487446
chr2	172487850	172487860
chr2	172750697	172750707
chr2	172778803	172778821
chr2	172779030	172779040
chr2	172967395	172967405
chr2	172967692	172967702
chr2	173378817	173378827
chr2	173437882	173437892
chr2	173465724	173465734
chr2	173942619	173942629
chr2	173956040	173956050
chr2	174165408	174165419
chr2	174165431	174165449
chr2	174220514	174220532
chr2	174224182	174224191
chr2	174828656	174828665
chr2	174830109	174830119
chr2	175089445	175089454
chr2	175260421	175260432
chr2	175499140	175499150
chr2	175564918	175564928
chr2	176032474	176032484
chr2	176032671	176032682
chr2	176032866	176032877
chr2	176045721	176045739
chr2	176045833	176045843
chr2	176555030	176555039
chr2	176800542	176800560
chr2	176800559	176800569
chr2	177161891	177161901
chr2	178012019	178012037
chr2	178128306	178128324
chr2	178128333	178128342
chr2	178146194	178146204
chr2	178417526	178417535
chr2	178558960	178558969
chr2	179144037	179144047
chr2	183903266	183903275
chr2	183978673	183978684
chr2	183989075	183989085
chr2	188313061	188313079
chr2	188374957	188374967
chr2	188374971	188374980
chr2	188418942	188418952
chr2	188419221	188419231
chr2	188445591	188445600
chr2	190446804	190446822
chr2	190446845	190446856
chr2	191324840	191324849
chr2	191878986	191878995
chr2	191885167	191885176
chr2	191885179	191885189
chr2	192461826	192461835
chr2	192462010	192462020
chr2	192462036	192462045
chr2	192677095	192677104
chr2	192701742	192701751
chr2	196352164	196352175
chr2	196397720	196397729
chr2	196521622	196521632
chr2	196521679	196521688
chr2	196521753	196521771
chr2	196521905	196521916
chr2	196522045	196522054
chr2	196933586	196933596
chr2	196993638	196993648
chr2	196993735	196993746
chr2	197025085	197025095
chr2	198075381	198075399
chr2	198299747	198299758
chr2	198342650	198342660
chr2	198364794	198364804
chr2	198642741	198642752
chr2	198667868	198667877
chr2	198738297	198738306
chr2	199179478	199179496
chr2	200324459	200324468
chr2	201270458	201270469
chr2	201577846	201577855
chr2	201828582	201828591
chr2	201987208	201987219
chr2	202272130	202272141
chr2	202766641	202766650
chr2	203879501	203879512
chr2	207024184	207024195
chr2	207630029	207630038
chr2	208098703	208098713
chr2	208394611	208394620
chr2	208630599	208630608
chr2	208634704	208634713
chr2	208666227	208666237
chr2	209118773	209118782
chr2	209118965	209118974
chr2	209130745	209130755
chr2	209407008	209407017
chr2	209480683	209480694
chr2	211036164	211036182
chr2	213826103	213826112
chr2	216483994	216484005
chr2	216796161	216796170
chr2	217363489	217363498
chr2	217745577	217745587
chr2	218027359	218027368
chr2	218027438	218027449
chr2	218375662	218375671
chr2	219166157	219166167
chr2	219225287	219225298
chr2	219261036	219261045
chr2	219264537	219264547
chr2	219264566	219264575
chr2	219433053	219433064
chr2	219993277	219993295
chr2	220159761	220159772
chr2	220387072	220387081
chr2	220395087	220395097
chr2	220462511	220462520
chr2	223725749	223725760
chr2	223920066	223920077
chr2	223920090	223920100
chr2	225266954	225266964
chr2	225266947	225266957
chr2	227667389	227667407
chr2	230605069	230605079
chr2	231524033	231524044
chr2	231578588	231578597
chr2	231639393	231639403
chr2	232380654	232380665
chr2	232469574	232469584
chr2	232571804	232571814
chr2	232572888	232572906
chr2	232646102	232646111
chr2	236552567	236552576
chr2	237089679	237089688
chr2	238110981	238110991
chr2	238961965	238961975
chr2	239197607	239197617
chr2	239229080	239229089
chr2	241500412	241500421
chr3	4040037	4040046
chr3	4362248	4362259
chr3	4362276	4362287
chr3	4468558	4468568
chr3	4516597	4516608
chr3	4575633	4575643
chr3	4783418	4783429
chr3	4872681	4872692
chr3	4873064	4873073
chr3	5019033	5019044
chr3	5020519	5020530
chr3	5020629	5020640
chr3	5020750	5020760
chr3	5022176	5022185
chr3	5044291	5044300
chr3	5053362	5053372
chr3	5058419	5058428
chr3	5058415	5058426
chr3	5185410	5185420
chr3	5191340	5191350
chr3	5470710	5470721
chr3	6582945	6582955
chr3	9395100	9395109
chr3	9404720	9404729
chr3	9464454	9464464
chr3	9680101	9680112
chr3	9773218	9773228
chr3	9834141	9834152
chr3	11674580	11674590
chr3	11685312	11685322
chr3	11845649	11845660
chr3	12761686	12761696
chr3	12977014	12977032
chr3	12977184	12977193
chr3	13319604	13319613
chr3	13493347	13493356
chr3	13588437	13588448
chr3	13689921	13689939
chr3	14186145	14186155
chr3	14186167	14186177
chr3	14274235	14274246
chr3	14693258	14693269
chr3	14877826	14877836
chr3	15283054	15283063
chr3	15423163	15423174
chr3	15839255	15839266
chr3	15839259	15839270
chr3	15839397	15839406
chr3	15839713	15839723
chr3	17472644	17472653
chr3	17472659	17472669
chr3	17484847	17484856
chr3	17686801	17686812
chr3	17882884	17882902
chr3	19908421	19908432
chr3	19989299	19989308
chr3	20366841	20366852
chr3	20371733	20371743
chr3	20394391	20394402
chr3	20946406	20946415
chr3	25706564	25706573
chr3	28390198	28390207
chr3	31563876	31563886
chr3	31573811	31573820
chr3	31573975	31573985
chr3	32750268	32750279
chr3	32750288	32750299
chr3	32801023	32801033
chr3	32889842	32889852
chr3	33049921	33049939
chr3	33829079	33829088
chr3	33901941	33901950
chr3	37011487	37011496
chr3	37033997	37034007
chr3	37254650	37254660
chr3	37276590	37276601
chr3	38035387	38035396
chr3	38206340	38206350
chr3	39149189	39149198
chr3	40393761	40393771
chr3	40474502	40474511
chr3	40616364	40616373
chr3	40616377	40616386
chr3	42003696	42003705
chr3	42190589	42190599
chr3	42190599	42190617
chr3	42190603	42190612
chr3	42822501	42822519
chr3	42838221	42838232
chr3	43607209	43607219
chr3	43607216	43607225
chr3	43729955	43729965
chr3	43730019	43730030
chr3	44552170	44552179
chr3	44559934	44559944
chr3	45106402	45106413
chr3	45146188	45146198
chr3	45224989	45224999
chr3	45883623	45883632
chr3	47235851	47235861
chr3	47324082	47324092
chr3	47324429	47324440
chr3	47365931	47365949
chr3	47804034	47804043
chr3	47845043	47845052
chr3	48057823	48057833
chr3	48124519	48124529
chr3	48129113	48129131
chr3	48229948	48229957
chr3	48471600	48471618
chr3	48481661	48481670
chr3	48507009	48507020
chr3	48507175	48507184
chr3	48593000	48593010
chr3	48754750	48754759
chr3	49044799	49044809
chr3	49056018	49056027
chr3	49059054	49059065
chr3	49059070	49059080
chr3	49276020	49276031
chr3	49486700	49486718
chr3	49538591	49538600
chr3	49538671	49538680
chr3	49761583	49761592
chr3	49977857	49977868
chr3	50362178	50362196
chr3	50397142	50397152
chr3	50563639	50563649
chr3	50649445	50649454
chr3	51422710	51422721
chr3	52091421	52091439
chr3	52462732	52462741
chr3	52715928	52715938
chr3	53362862	53362871
chr3	53362905	53362916
chr3	53381636	53381646
chr3	53387493	53387511
chr3	57050860	57050878
chr3	57984625	57984634
chr3	58477675	58477684
chr3	59035891	59035900
chr3	63329492	63329501
chr3	63954155	63954166
chr3	64940880	64940890
chr3	65016676	65016685
chr3	66024528	66024539
chr3	66024652	66024662
chr3	69292275	69292285
chr3	69292286	69292295
chr3	69788202	69788212
chr3	70966060	70966078
chr3	71257712	71257722
chr3	71276625	71276635
chr3	71276780	71276790
chr3	71447402	71447411
chr3	71450267	71450277
chr3	71450412	71450422
chr3	71450420	71450438
chr3	72572659	72572669
chr3	72793733	72793751
chr3	72987711	72987721
chr3	75692071	75692082
chr3	77229049	77229058
chr3	78695058	78695069
chr3	88108297	88108308
chr3	88245184	88245202
chr3	88245201	88245212
chr3	93698769	93698778
chr3	97483572	97483581
chr3	97483587	97483596
chr3	98620820	98620830
chr3	99536418	99536429
chr3	99536625	99536635
chr3	101044844	101044855
chr3	101292989	101293007
chr3	101292992	101293010
chr3	101348210	101348219
chr3	101351075	101351086
chr3	101351198	101351209
chr3	101396167	101396178
chr3	101449854	101449865
chr3	101546914	101546923
chr3	106954932	106954941
chr3	107241713	107241722
chr3	108125543	108125553
chr3	111732569	111732578
chr3	113415695	113415704
chr3	113467958	113467967
chr3	113467978	113467989
chr3	113563672	113563681
chr3	115759196	115759214
chr3	115759212	115759221
chr3	116033439	116033448
chr3	119227345	119227355
chr3	120280272	120280283
chr3	121468649	121468659
chr3	122920700	122920711
chr3	124305190	124305199
chr3	124597854	124597865
chr3	124848599	124848610
chr3	124848630	124848639
chr3	126705016	126705027
chr3	127842644	127842653
chr3	127864247	127864256
chr3	128176112	128176123
chr3	128216556	128216567
chr3	128839498	128839507
chr3	129033854	129033863
chr3	129033894	129033903
chr3	129159050	129159060
chr3	129539537	129539547
chr3	130097227	130097236
chr3	130465736	130465745
chr3	130569210	130569220
chr3	133292065	133292074
chr3	133380792	133380801
chr3	133524540	133524550
chr3	133662511	133662521
chr3	133916692	133916701
chr3	134205045	134205056
chr3	135915357	135915366
chr3	137893775	137893784
chr3	138313117	138313128
chr3	138594855	138594866
chr3	138830863	138830872
chr3	139108584	139108594
chr3	139239096	139239114
chr3	141022401	141022419
chr3	141087486	141087496
chr3	141280490	141280501
chr3	141524336	141524354
chr3	141524350	141524359
chr3	141741424	141741435
chr3	141748029	141748038
chr3	141748058	141748067
chr3	142004142	142004152
chr3	142242930	142242939
chr3	142902520	142902530
chr3	150089785	150089794
chr3	150125459	150125468
chr3	150213587	150213596
chr3	151961245	151961255
chr3	151961248	151961259
chr3	151961303	151961313
chr3	151962056	151962074
chr3	152038321	152038330
chr3	152049147	152049157
chr3	152505291	152505301
chr3	152770080	152770090
chr3	154849188	154849199
chr3	155000834	155000844
chr3	155471015	155471024
chr3	155713534	155713545
chr3	156391995	156392005
chr3	156392004	156392015
chr3	156506136	156506145
chr3	156892902	156892912
chr3	157336116	157336126
chr3	157827632	157827642
chr3	158445741	158445750
chr3	160167735	160167746
chr3	165877703	165877714
chr3	167813718	167813729
chr3	169462577	169462595
chr3	169476272	169476282
chr3	169476298	169476316
chr3	169491218	169491228
chr3	169940279	169940288
chr3	170626414	170626425
chr3	171065654	171065663
chr3	171093965	171093974
chr3	171178253	171178264
chr3	171229487	171229496
chr3	171693517	171693527
chr3	171757310	171757328
chr3	171760060	171760069
chr3	171783442	171783453
chr3	171814923	171814933
chr3	171824946	171824956
chr3	171824970	171824979
chr3	172195260	172195270
chr3	172391052	172391062
chr3	172391076	172391085
chr3	172428918	172428928
chr3	176897516	176897525
chr3	176915261	176915272
chr3	177055140	177055151
chr3	177062510	177062521
chr3	177332876	177332894
chr3	177333094	177333104
chr3	177978941	177978959
chr3	178789600	178789609
chr3	179092930	179092940
chr3	179616000	179616011
chr3	180707552	180707563
chr3	182082919	182082930
chr3	182434144	182434154
chr3	183354332	183354342
chr3	183602682	183602692
chr3	183695311	183695329
chr3	183695352	183695361
chr3	183904023	183904033
chr3	183967529	183967538
chr3	184065731	184065742
chr3	184894721	184894731
chr3	184894731	184894740
chr3	185072069	185072078
chr3	185072231	185072240
chr3	185395161	185395172
chr3	185395162	185395173
chr3	185476648	185476657
chr3	185827185	185827195
chr3	186254853	186254864
chr3	187460121	187460132
chr3	187463244	187463255
chr3	193290329	193290338
chr3	193311219	193311228
chr3	193406428	193406437
chr3	193628987	193628998
chr3	193715763	193715781
chr3	193852763	193852774
chr3	193853841	193853851
chr3	193856975	193856984
chr3	193856980	193856990
chr3	193857264	193857275
chr3	193923598	193923608
chr3	193923603	193923613
chr3	194875891	194875900
chr3	195163802	195163811
chr3	195164010	195164019
chr3	195253201	195253211
chr3	195272831	195272840
chr3	195577910	195577920
chr3	195581898	195581908
chr3	195586360	195586378
chr3	195854149	195854160
chr3	195980650	195980659
chr3	196105464	196105475
chr3	196158137	196158146
chr3	196230648	196230666
chr3	196242331	196242340
chr3	196390062	196390072
chr3	197024972	197024982
chr3	197157009	197157019
chr4	1552276	1552285
chr4	1695318	1695328
chr4	2165082	2165092
chr4	2264161	2264170
chr4	2420661	2420671
chr4	2538365	2538376
chr4	4341599	4341609
chr4	4445574	4445584
chr4	4490361	4490370
chr4	6944029	6944039
chr4	6944083	6944092
chr4	10108371	10108380
chr4	10327904	10327914
chr4	13370074	13370085
chr4	13546797	13546808
chr4	15003767	15003778
chr4	15004060	15004070
chr4	18022534	18022544
chr4	19471521	19471530
chr4	23003291	23003309
chr4	25862830	25862840
chr4	25863293	25863303
chr4	26321143	26321152
chr4	26321226	26321236
chr4	26322305	26322314
chr4	26322361	26322370
chr4	26322611	26322629
chr4	26322649	26322667
chr4	26881598	26881608
chr4	37454729	37454740
chr4	37812330	37812339
chr4	38025997	38026007
chr4	38286091	38286100
chr4	38525780	38525790
chr4	38607654	38607664
chr4	38622881	38622892
chr4	38858499	38858517
chr4	39048074	39048085
chr4	39979632	39979641
chr4	40123436	40123446
chr4	40202688	40202697
chr4	40313923	40313941
chr4	41663642	41663660
chr4	41695073	41695082
chr4	41992526	41992535
chr4	48257625	48257634
chr4	48485189	48485198
chr4	48683365	48683375
chr4	48683557	48683567
chr4	52711005	52711016
chr4	55365633	55365642
chr4	56595995	56596005
chr4	56596118	56596136
chr4	56719797	56719807
chr4	56732701	56732712
chr4	56815048	56815057
chr4	56815063	56815072
chr4	57301967	57301976
chr4	68267773	68267791
chr4	68439185	68439194
chr4	68566992	68567001
chr4	68587475	68587485
chr4	71705614	71705625
chr4	74088752	74088763
chr4	74088950	74088960
chr4	74601126	74601136
chr4	74642223	74642233
chr4	75260684	75260694
chr4	75401468	75401478
chr4	77011530	77011540
chr4	77011526	77011536
chr4	78067833	78067843
chr4	78739429	78739439
chr4	78880909	78880927
chr4	79522403	79522413
chr4	79551472	79551483
chr4	79578225	79578234
chr4	79615283	79615293
chr4	79615315	79615324
chr4	79615315	79615324
chr4	79685787	79685796
chr4	79705587	79705597
chr4	79873185	79873194
chr4	80133088	80133098
chr4	80599715	80599725
chr4	80928229	80928238
chr4	80994698	80994708
chr4	81056548	81056558
chr4	81973800	81973809
chr4	82388707	82388716
chr4	82729543	82729553
chr4	83295317	83295328
chr4	83934536	83934546
chr4	83956037	83956048
chr4	84417508	84417518
chr4	89744333	89744343
chr4	89744652	89744661
chr4	89878941	89878952
chr4	95128685	95128694
chr4	95373048	95373058
chr4	95574662	95574673
chr4	97024547	97024558
chr4	99850364	99850374
chr4	99872926	99872936
chr4	99873123	99873133
chr4	100806414	100806425
chr4	103701746	103701755
chr4	103710718	103710729
chr4	103710726	103710737
chr4	103748882	103748891
chr4	103749175	103749185
chr4	103789884	103789893
chr4	104012967	104012976
chr4	106067979	106067990
chr4	106067988	106067998
chr4	106631961	106631979
chr4	106884853	106884864
chr4	107290818	107290829
chr4	108513917	108513926
chr4	108513927	108513937
chr4	108834695	108834705
chr4	109281246	109281256
chr4	109281284	109281293
chr4	109281785	109281795
chr4	110656941	110656952
chr4	110657126	110657135
chr4	110732426	110732436
chr4	110734276	110734287
chr4	110734285	110734295
chr4	111119775	111119785
chr4	113020995	113021004
chr4	114199664	114199682
chr4	114683928	114683938
chr4	117219389	117219400
chr4	119606723	119606733
chr4	119756464	119756474
chr4	119963306	119963316
chr4	122745043	122745054
chr4	122791445	122791454
chr4	123573721	123573739
chr4	123638168	123638186
chr4	123653663	123653672
chr4	123679296	123679306
chr4	123719482	123719491
chr4	124270710	124270721
chr4	124270869	124270878
chr4	124317844	124317853
chr4	124318091	124318100
chr4	124337331	124337342
chr4	124337440	124337449
chr4	124365502	124365511
chr4	125633882	125633891
chr4	126234766	126234775
chr4	127879275	127879285
chr4	128703447	128703458
chr4	128703449	128703460
chr4	129308371	129308380
chr4	129314412	129314421
chr4	129556876	129556886
chr4	129733163	129733174
chr4	129733424	129733442
chr4	139163670	139163680
chr4	139327543	139327553
chr4	139409880	139409890
chr4	139602314	139602324
chr4	140004228	140004238
chr4	140088929	140088939
chr4	140097338	140097348
chr4	140476632	140476642
chr4	140737319	140737328
chr4	140762898	140762916
chr4	141017479	141017489
chr4	141072963	141072974
chr4	141294763	141294773
chr4	141445145	141445155
chr4	141445157	141445167
chr4	141445358	141445369
chr4	141445368	141445379
chr4	145982669	145982687
chr4	148788078	148788088
chr4	151242527	151242545
chr4	151464525	151464536
chr4	151490731	151490742
chr4	151494969	151494979
chr4	151960076	151960086
chr4	152038778	152038788
chr4	153878007	153878018
chr4	153878012	153878022
chr4	153883150	153883159
chr4	153889156	153889167
chr4	154004758	154004776
chr4	154269450	154269460
chr4	154385331	154385341
chr4	154497501	154497511
chr4	155473436	155473445
chr4	159146427	159146436
chr4	159585009	159585019
chr4	164190533	164190542
chr4	164190547	164190556
chr4	166052565	166052574
chr4	166247121	166247132
chr4	166394645	166394656
chr4	166397894	166397905
chr4	170541651	170541660
chr4	170581209	170581219
chr4	170581386	170581397
chr4	174341605	174341623
chr4	174370486	174370495
chr4	175075784	175075794
chr4	175078410	175078419
chr4	183110811	183110821
chr4	183994868	183994878
chr4	184183227	184183236
chr4	184365789	184365800
chr4	184707519	184707530
chr4	184909350	184909359
chr4	185395834	185395843
chr4	186317512	186317521
chr4	187720165	187720175
chr5	4862860	4862869
chr5	10303906	10303916
chr5	10358161	10358170
chr5	14036355	14036364
chr5	14132279	14132288
chr5	14809994	14810012
chr5	21225711	21225720
chr5	21225748	21225758
chr5	21225756	21225765
chr5	30046827	30046836
chr5	31532195	31532204
chr5	32585664	32585673
chr5	32585687	32585697
chr5	34813634	34813644
chr5	34839261	34839270
chr5	34915861	34915872
chr5	36740060	36740071
chr5	36740140	36740150
chr5	36878313	36878324
chr5	36878927	36878938
chr5	37413329	37413340
chr5	39756177	39756188
chr5	39756197	39756207
chr5	41883389	41883399
chr5	43074458	43074467
chr5	43313793	43313811
chr5	43321080	43321090
chr5	43321189	43321207
chr5	43321265	43321276
chr5	43855803	43855813
chr5	52856435	52856445
chr5	52912963	52912972
chr5	53606327	53606337
chr5	53606399	53606408
chr5	54040378	54040389
chr5	54456942	54456952
chr5	54620812	54620822
chr5	54686406	54686424
chr5	55008174	55008192
chr5	55354966	55354977
chr5	56516973	56516983
chr5	60455919	60455928
chr5	60455919	60455928
chr5	60458365	60458375
chr5	60627818	60627836
chr5	61557549	61557559
chr5	61573024	61573033
chr5	64064523	64064533
chr5	64243038	64243047
chr5	64374316	64374326
chr5	65176756	65176767
chr5	65221077	65221087
chr5	65221600	65221618
chr5	65222339	65222349
chr5	66300573	66300584
chr5	67575970	67575981
chr5	67575998	67576007
chr5	67629906	67629915
chr5	67715694	67715705
chr5	67756158	67756167
chr5	68509770	68509780
chr5	68513632	68513642
chr5	70882472	70882482
chr5	71434876	71434886
chr5	71541965	71541974
chr5	71578080	71578098
chr5	71820018	71820027
chr5	72144168	72144177
chr5	72778410	72778420
chr5	72794211	72794229
chr5	73553679	73553690
chr5	74632285	74632295
chr5	74632906	74632915
chr5	74632921	74632930
chr5	75659839	75659850
chr5	75698621	75698630
chr5	75698653	75698663
chr5	75698820	75698829
chr5	77541190	77541200
chr5	77865465	77865476
chr5	77883465	77883475
chr5	77955578	77955588
chr5	77973863	77973873
chr5	78852183	78852193
chr5	79378734	79378744
chr5	79378803	79378812
chr5	79968135	79968145
chr5	81047230	81047241
chr5	81047315	81047324
chr5	81147810	81147819
chr5	81461918	81461936
chr5	81630893	81630911
chr5	81630896	81630914
chr5	81653226	81653235
chr5	82373235	82373244
chr5	85975469	85975480
chr5	86377458	86377467
chr5	86377511	86377521
chr5	87564665	87564675
chr5	88030999	88031008
chr5	88123256	88123266
chr5	88132529	88132540
chr5	88365640	88365650
chr5	88425024	88425034
chr5	88425209	88425218
chr5	88567415	88567426
chr5	88740938	88740956
chr5	88741125	88741134
chr5	89053061	89053071
chr5	89909933	89909942
chr5	89953807	89953816
chr5	90675994	90676005
chr5	95048498	95048509
chr5	95193164	95193174
chr5	95310029	95310039
chr5	95992989	95992998
chr5	96079333	96079342
chr5	96204749	96204758
chr5	96270870	96270881
chr5	96271709	96271727
chr5	98107230	98107239
chr5	98265261	98265279
chr5	98265260	98265278
chr5	98265276	98265285
chr5	99871015	99871024
chr5	99871055	99871065
chr5	99871059	99871070
chr5	102393314	102393324
chr5	102918244	102918253
chr5	107718190	107718199
chr5	107958294	107958304
chr5	108017237	108017248
chr5	108084723	108084732
chr5	108260223	108260232
chr5	108760673	108760684
chr5	108763609	108763620
chr5	110074621	110074630
chr5	112184050	112184060
chr5	112312255	112312265
chr5	112942415	112942424
chr5	118644747	118644757
chr5	118818944	118818954
chr5	122278423	122278433
chr5	122847796	122847806
chr5	123979963	123979974
chr5	125875028	125875037
chr5	126112407	126112418
chr5	126112587	126112598
chr5	126113951	126113960
chr5	126219497	126219506
chr5	126307550	126307560
chr5	126900057	126900075
chr5	127549133	127549142
chr5	130506433	130506442
chr5	130588659	130588669
chr5	130872324	130872334
chr5	131400540	131400549
chr5	131450423	131450434
chr5	131802568	131802586
chr5	131831555	131831573
chr5	131832716	131832725
chr5	131841948	131841957
chr5	132009294	132009304
chr5	132126444	132126454
chr5	132202281	132202291
chr5	133274014	133274032
chr5	133299030	133299048
chr5	133481723	133481732
chr5	133520031	133520049
[truncated: 4,394 more rows]
