# Supplementary material for: c-Myb Binding Sites in Haematopoietic Chromatin Landscapes
Source: PLoS One. 2015 Jul 24;10(7):e0133280. doi: 10.1371/journal.pone.0133280 (PMC4514710; doi:10.1371/journal.pone.0133280)
Supplement: S1 File — (ZIP) [file pone.0133280.s024.zip › S1 file/NB4 cells.bed]

chr1	859263	859274
chr1	859281	859291
chr1	860603	860613
chr1	902370	902379
chr1	1136445	1136454
chr1	1284324	1284334
chr1	1597347	1597365
chr1	1655739	1655750
chr1	1720703	1720713
chr1	2166155	2166165
chr1	2222389	2222400
chr1	2323171	2323181
chr1	2377984	2377994
chr1	2377992	2378002
chr1	2718293	2718302
chr1	3527134	3527144
chr1	3541638	3541656
chr1	4716501	4716510
chr1	4787211	4787221
chr1	6086384	6086394
chr1	6269218	6269227
chr1	6300596	6300607
chr1	6305196	6305206
chr1	6320729	6320739
chr1	6453673	6453682
chr1	6498277	6498288
chr1	6508981	6508990
chr1	6641240	6641250
chr1	6673814	6673825
chr1	6685310	6685319
chr1	6845343	6845353
chr1	7018638	7018649
chr1	7727750	7727759
chr1	8075240	8075258
chr1	8156894	8156904
chr1	8156926	8156937
chr1	8157581	8157590
chr1	8157637	8157648
chr1	8484057	8484067
chr1	8484837	8484847
chr1	8487743	8487752
chr1	8499070	8499080
chr1	8557515	8557526
chr1	8557855	8557864
chr1	8586012	8586022
chr1	8761125	8761135
chr1	8761553	8761571
chr1	8772989	8773000
chr1	9129698	9129708
chr1	9153810	9153820
chr1	9711725	9711743
chr1	9714608	9714618
chr1	9953445	9953455
chr1	10017841	10017850
chr1	10093857	10093868
chr1	10271659	10271677
chr1	10519231	10519241
chr1	10532419	10532428
chr1	10574627	10574645
chr1	10754390	10754400
chr1	10854057	10854067
chr1	10961010	10961020
chr1	11114042	11114052
chr1	11623712	11623722
chr1	11623719	11623729
chr1	11710537	11710555
chr1	11740624	11740634
chr1	11779719	11779730
chr1	11801111	11801121
chr1	11866437	11866446
chr1	12203923	12203933
chr1	12374576	12374594
chr1	12404863	12404872
chr1	12467009	12467019
chr1	12677654	12677665
chr1	12678018	12678029
chr1	12678533	12678542
chr1	15572573	15572583
chr1	15588884	15588894
chr1	15735978	15735988
chr1	15756455	15756464
chr1	15756464	15756474
chr1	15786623	15786634
chr1	15853016	15853026
chr1	15853427	15853437
chr1	15853479	15853488
chr1	15944244	15944262
chr1	15945350	15945360
chr1	15945381	15945391
chr1	16007297	16007315
chr1	16160859	16160869
chr1	16175912	16175930
chr1	16563131	16563149
chr1	16971196	16971207
chr1	17287289	17287299
chr1	17608645	17608655
chr1	17635340	17635351
chr1	17765988	17765998
chr1	18427155	18427173
chr1	19147432	19147441
chr1	19248977	19248988
chr1	19282588	19282598
chr1	19283485	19283496
chr1	19440302	19440311
chr1	19803517	19803526
chr1	19803545	19803554
chr1	19832506	19832515
chr1	20582450	20582468
chr1	20960275	20960284
chr1	20960378	20960388
chr1	21044544	21044553
chr1	21348910	21348920
chr1	21503512	21503521
chr1	21958762	21958771
chr1	21985778	21985787
chr1	21995839	21995850
chr1	22033297	22033307
chr1	22118350	22118359
chr1	22351403	22351412
chr1	22380005	22380015
chr1	22778507	22778516
chr1	23256982	23256992
chr1	23494209	23494218
chr1	23496501	23496511
chr1	23504220	23504231
chr1	23696429	23696440
chr1	23854868	23854878
chr1	23885045	23885063
chr1	24054036	24054046
chr1	24077966	24077976
chr1	24098777	24098786
chr1	24165259	24165268
chr1	24242901	24242911
chr1	24281875	24281885
chr1	24306915	24306933
chr1	24616641	24616651
chr1	25035647	25035657
chr1	25060057	25060075
chr1	25071326	25071336
chr1	25096843	25096854
chr1	25258901	25258911
chr1	25292177	25292186
chr1	25293235	25293246
chr1	25324236	25324246
chr1	25349129	25349139
chr1	25349452	25349462
chr1	25363835	25363844
chr1	25473075	25473093
chr1	25566615	25566624
chr1	25757639	25757648
chr1	25783278	25783296
chr1	26136232	26136242
chr1	26146630	26146640
chr1	26185158	26185168
chr1	26232200	26232218
chr1	26317371	26317380
chr1	26586192	26586202
chr1	26602683	26602692
chr1	26613524	26613534
chr1	26798272	26798283
chr1	26799516	26799525
chr1	26827752	26827761
chr1	26857177	26857187
chr1	26868551	26868561
chr1	26882013	26882024
chr1	26882285	26882295
chr1	26882316	26882325
chr1	26909462	26909471
chr1	26933849	26933858
chr1	26933898	26933909
chr1	26945330	26945341
chr1	26946689	26946698
chr1	26947137	26947147
chr1	27003953	27003964
chr1	27018716	27018725
chr1	27018946	27018957
chr1	27019385	27019394
chr1	27022135	27022145
chr1	27023544	27023555
chr1	27024729	27024747
chr1	27113636	27113645
chr1	27124311	27124321
chr1	27216346	27216357
chr1	27248039	27248049
chr1	27424065	27424083
chr1	27627276	27627287
chr1	27627441	27627450
chr1	27648703	27648713
chr1	27659442	27659453
chr1	27669950	27669960
chr1	27715089	27715099
chr1	27719035	27719053
chr1	27730340	27730350
chr1	27754663	27754673
chr1	27815144	27815154
chr1	27816061	27816070
chr1	27816592	27816603
chr1	27823414	27823423
chr1	27849784	27849793
chr1	27853759	27853768
chr1	27882560	27882569
chr1	27952753	27952762
chr1	27957687	27957696
chr1	27958169	27958179
chr1	27958334	27958343
chr1	27982722	27982733
chr1	28052887	28052896
chr1	28157564	28157573
chr1	28157600	28157618
chr1	28184707	28184716
chr1	28414230	28414241
chr1	28414303	28414321
chr1	28415108	28415117
chr1	28439826	28439837
chr1	28495922	28495932
chr1	28575160	28575178
chr1	28611535	28611546
chr1	28764547	28764556
chr1	28834073	28834083
chr1	28969076	28969087
chr1	28969287	28969298
chr1	28969475	28969493
chr1	29213490	29213499
chr1	29214211	29214222
chr1	29253509	29253520
chr1	29507599	29507608
chr1	31191595	31191605
chr1	31297064	31297074
chr1	31536665	31536674
chr1	31654785	31654794
chr1	31656987	31657005
chr1	31695228	31695237
chr1	31697466	31697476
chr1	31950199	31950209
chr1	31950505	31950514
chr1	32205026	32205035
chr1	32226720	32226729
chr1	32254272	32254282
chr1	32403912	32403921
chr1	32404426	32404435
chr1	32409806	32409815
chr1	32421672	32421690
chr1	32471234	32471243
chr1	32479260	32479269
chr1	32566179	32566197
chr1	32573683	32573701
chr1	32599323	32599332
chr1	32803147	32803157
chr1	33116076	33116085
chr1	33116862	33116880
chr1	33117071	33117081
chr1	33283136	33283145
chr1	33405438	33405449
chr1	33458305	33458315
chr1	33458351	33458361
chr1	33497996	33498005
chr1	33515139	33515149
chr1	33546654	33546663
chr1	33603617	33603627
chr1	33684442	33684451
chr1	33722635	33722644
chr1	33764464	33764473
chr1	33815912	33815921
chr1	33896566	33896575
chr1	33896834	33896844
chr1	35390630	35390639
chr1	35852836	35852845
chr1	35917740	35917750
chr1	35919974	35919985
chr1	35920306	35920315
chr1	36023268	36023286
chr1	36024699	36024710
chr1	36107170	36107188
chr1	36173568	36173578
chr1	36235563	36235572
chr1	36273612	36273622
chr1	36348625	36348634
chr1	36352936	36352946
chr1	36614956	36614965
chr1	36615149	36615159
chr1	36615158	36615176
chr1	36615446	36615464
chr1	36690063	36690072
chr1	36690430	36690439
chr1	36713411	36713421
chr1	36789223	36789233
chr1	36850535	36850544
chr1	36851515	36851526
chr1	36912530	36912540
chr1	36916053	36916062
chr1	36916102	36916112
chr1	36923551	36923562
chr1	36923579	36923590
chr1	37169474	37169485
chr1	37952896	37952906
chr1	37980368	37980386
chr1	38061701	38061711
chr1	38093912	38093921
chr1	38122747	38122756
chr1	38122754	38122763
chr1	38148145	38148154
chr1	38230137	38230148
chr1	38273333	38273343
chr1	38276891	38276900
chr1	38276954	38276963
chr1	38412727	38412745
chr1	38455277	38455286
chr1	38478356	38478367
chr1	39325269	39325279
chr1	39456796	39456806
chr1	39457188	39457199
chr1	39564355	39564365
chr1	39564494	39564503
chr1	39568525	39568535
chr1	39670448	39670458
chr1	39681291	39681302
chr1	39875376	39875386
chr1	40041528	40041538
chr1	40406861	40406870
chr1	40420642	40420653
chr1	40505129	40505139
chr1	40505373	40505382
chr1	40506409	40506418
chr1	40596801	40596811
chr1	40810360	40810369
chr1	40840354	40840364
chr1	40862236	40862245
chr1	40862299	40862317
chr1	40887945	40887954
chr1	40996918	40996928
chr1	40997287	40997305
chr1	41134754	41134763
chr1	41157419	41157430
chr1	41157553	41157563
chr1	41174895	41174906
chr1	41268052	41268063
chr1	41314363	41314372
chr1	41326587	41326597
chr1	41326591	41326602
chr1	41326734	41326743
chr1	41445349	41445367
chr1	41740476	41740487
chr1	41826734	41826743
chr1	41826932	41826941
chr1	41882955	41882964
chr1	42149761	42149771
chr1	42149971	42149989
chr1	42204953	42204962
chr1	42216980	42216990
chr1	42642757	42642767
chr1	42800159	42800168
chr1	42921695	42921705
chr1	42922473	42922482
chr1	43232659	43232669
chr1	43388777	43388788
chr1	43388785	43388795
chr1	43397885	43397895
chr1	43398083	43398093
chr1	43403044	43403054
chr1	43404196	43404205
chr1	43824575	43824585
chr1	43833599	43833617
chr1	43855546	43855557
chr1	44261789	44261799
chr1	44300928	44300938
chr1	44301435	44301445
chr1	44302355	44302366
chr1	44338183	44338194
chr1	44398107	44398117
chr1	44412474	44412484
chr1	44443992	44444001
chr1	44951525	44951543
chr1	45075291	45075300
chr1	45097895	45097905
chr1	45118708	45118726
chr1	45140098	45140108
chr1	45189891	45189900
chr1	45205405	45205415
chr1	45205512	45205523
chr1	45205632	45205642
chr1	45241236	45241245
chr1	45241738	45241747
chr1	45266144	45266155
chr1	45275358	45275368
chr1	45671436	45671446
chr1	45766136	45766145
chr1	45772329	45772340
chr1	45800083	45800094
chr1	45805944	45805955
chr1	45806114	45806123
chr1	45825633	45825643
chr1	45956927	45956936
chr1	45965694	45965703
chr1	45965738	45965748
chr1	45965991	45966001
chr1	46009689	46009698
chr1	46016999	46017009
chr1	46048315	46048325
chr1	46049214	46049224
chr1	46049297	46049307
chr1	46049460	46049469
chr1	46049495	46049505
chr1	46269181	46269191
chr1	46598386	46598395
chr1	46598701	46598711
chr1	46598836	46598846
chr1	46751913	46751922
chr1	46768928	46768938
chr1	46769379	46769389
chr1	46806814	46806824
chr1	47728681	47728690
chr1	47780067	47780077
chr1	47902192	47902201
chr1	49082898	49082908
chr1	49082930	49082939
chr1	51069458	51069468
chr1	51069485	51069494
chr1	51426107	51426125
chr1	51426119	51426130
chr1	51434387	51434398
chr1	51434647	51434657
chr1	51435005	51435015
chr1	51435825	51435836
chr1	51443241	51443251
chr1	51655282	51655291
chr1	51702433	51702444
chr1	52044228	52044239
chr1	52082749	52082760
chr1	52156079	52156089
chr1	52498506	52498515
chr1	52499467	52499477
chr1	52521487	52521496
chr1	52522200	52522210
chr1	52522609	52522618
chr1	52522621	52522630
chr1	52608435	52608445
chr1	52608653	52608671
chr1	52889697	52889708
chr1	52889713	52889723
chr1	53020484	53020494
chr1	53068169	53068187
chr1	53068186	53068195
chr1	53102710	53102719
chr1	53103186	53103197
chr1	53576309	53576318
chr1	53792616	53792626
chr1	53916118	53916136
chr1	54204884	54204893
chr1	54303986	54303997
chr1	54561689	54561698
chr1	54562645	54562663
chr1	54562754	54562765
chr1	54821775	54821786
chr1	54873402	54873413
chr1	54873449	54873460
chr1	54953798	54953808
chr1	54954076	54954087
chr1	55008882	55008892
chr1	55683369	55683380
chr1	55683466	55683477
chr1	55750642	55750651
chr1	55750651	55750661
chr1	59247436	59247447
chr1	59247466	59247484
chr1	59247951	59247960
chr1	59248451	59248460
chr1	59249339	59249349
chr1	59249388	59249398
chr1	59365144	59365155
chr1	59369562	59369571
chr1	59385814	59385823
chr1	59523097	59523115
chr1	59523097	59523106
chr1	59727447	59727457
chr1	59732160	59732178
chr1	59732170	59732179
chr1	59833634	59833652
chr1	59943296	59943305
chr1	60144713	60144723
chr1	60158408	60158418
chr1	60165081	60165091
chr1	61508782	61508791
chr1	61524388	61524398
chr1	61542618	61542636
chr1	61543185	61543196
chr1	61543956	61543966
chr1	61544503	61544513
chr1	61545653	61545662
chr1	61606661	61606671
chr1	61623361	61623372
chr1	61623510	61623520
chr1	61914673	61914682
chr1	61914841	61914850
chr1	61916344	61916354
chr1	61919220	61919231
chr1	61919305	61919315
chr1	61923479	61923490
chr1	62873271	62873280
chr1	62902517	62902526
chr1	62902636	62902647
chr1	63307444	63307453
chr1	63577956	63577966
chr1	63577973	63577982
chr1	64059345	64059354
chr1	64734930	64734941
chr1	65152585	65152594
chr1	65363836	65363846
chr1	65431721	65431731
chr1	65525829	65525838
chr1	65533479	65533489
chr1	65533957	65533966
chr1	65541279	65541289
chr1	65886389	65886400
chr1	66737080	66737090
chr1	66737108	66737119
chr1	66797374	66797383
chr1	66801808	66801819
chr1	66861613	66861623
chr1	67395542	67395551
chr1	67395555	67395573
chr1	67479459	67479469
chr1	67896378	67896387
chr1	67896446	67896456
chr1	67896508	67896518
chr1	68150821	68150839
chr1	68152424	68152434
chr1	68153525	68153535
chr1	70377055	70377065
chr1	70598785	70598796
chr1	70671470	70671488
chr1	71546725	71546735
chr1	72347444	72347455
chr1	72347577	72347586
chr1	72348006	72348024
chr1	72348162	72348171
chr1	72749051	72749061
chr1	72749524	72749534
chr1	74979328	74979339
chr1	75198823	75198833
chr1	76211343	76211353
chr1	76457430	76457439
chr1	76541748	76541758
chr1	77592095	77592113
chr1	78224877	78224887
chr1	78452611	78452622
chr1	78469748	78469758
chr1	78469751	78469762
chr1	78469901	78469911
chr1	78470607	78470618
chr1	84348829	84348839
chr1	84609908	84609917
chr1	84609942	84609952
chr1	84609980	84609990
chr1	84610006	84610017
chr1	84625422	84625433
chr1	84625435	84625445
chr1	84971718	84971736
chr1	85156305	85156314
chr1	85219403	85219412
chr1	85666709	85666718
chr1	85725364	85725373
chr1	85725442	85725453
chr1	85755403	85755412
chr1	85763765	85763776
chr1	86862008	86862017
chr1	86885144	86885153
chr1	87171087	87171097
chr1	87171203	87171212
chr1	87240291	87240300
chr1	87380815	87380826
chr1	87380848	87380857
chr1	87617537	87617555
chr1	87617542	87617553
chr1	87617583	87617593
chr1	87617576	87617586
chr1	87645206	87645217
chr1	87645263	87645274
chr1	87645267	87645278
chr1	87674683	87674693
chr1	87795076	87795086
chr1	87795171	87795180
chr1	87797010	87797021
chr1	88419621	88419632
chr1	89150090	89150099
chr1	89150300	89150310
chr1	89167095	89167105
chr1	89488538	89488547
chr1	89592978	89592988
chr1	89777534	89777544
chr1	90099635	90099653
chr1	90158492	90158501
chr1	90158552	90158561
chr1	90223326	90223335
chr1	90246391	90246409
chr1	90278861	90278871
chr1	90309212	90309222
chr1	90372351	90372361
chr1	90460893	90460903
chr1	90806378	90806388
chr1	91391683	91391693
chr1	91425359	91425368
chr1	91425385	91425396
chr1	91487006	91487017
chr1	91487540	91487551
chr1	92349113	92349131
chr1	92463355	92463366
chr1	92925405	92925423
chr1	92925611	92925620
chr1	92927539	92927550
chr1	92932452	92932462
chr1	92953090	92953099
chr1	92953105	92953115
chr1	93009129	93009139
chr1	93250880	93250891
chr1	93544918	93544936
chr1	93545055	93545064
chr1	93545124	93545142
chr1	93545457	93545467
chr1	93811514	93811525
chr1	94018298	94018316
chr1	94282481	94282492
chr1	94309988	94310006
chr1	94312713	94312724
chr1	94511348	94511357
chr1	94883577	94883586
chr1	95212580	95212589
chr1	95428528	95428537
chr1	95582422	95582433
chr1	95850312	95850323
chr1	96701952	96701970
chr1	96931156	96931166
chr1	97187544	97187562
chr1	97604024	97604034
chr1	97604057	97604068
chr1	97630035	97630045
chr1	97717834	97717844
chr1	97717860	97717870
chr1	97717903	97717913
chr1	98386317	98386327
chr1	98933859	98933868
chr1	100232184	100232194
chr1	100232190	100232199
chr1	100503809	100503820
chr1	100503816	100503834
chr1	100598264	100598274
chr1	100817855	100817864
chr1	100929568	100929578
chr1	100929619	100929628
chr1	101360250	101360261
chr1	101360459	101360468
chr1	101393926	101393936
chr1	101469722	101469731
chr1	101469750	101469760
chr1	101704378	101704387
chr1	101728544	101728553
chr1	104003985	104003995
chr1	104057729	104057739
chr1	108231234	108231243
chr1	108419929	108419938
chr1	108480015	108480025
chr1	108506696	108506705
chr1	108506798	108506807
chr1	109103063	109103073
chr1	109203907	109203918
chr1	109234850	109234868
chr1	109394861	109394872
chr1	109419554	109419572
chr1	109419564	109419575
chr1	109583621	109583631
chr1	109583640	109583649
chr1	109626810	109626821
chr1	109655402	109655411
chr1	109655414	109655424
chr1	109806539	109806557
chr1	109824724	109824733
chr1	109849727	109849736
chr1	109942166	109942175
chr1	109969061	109969079
chr1	109969226	109969244
chr1	110033393	110033402
chr1	110040897	110040906
chr1	110335007	110335018
chr1	110336570	110336588
chr1	110337049	110337058
chr1	110337065	110337075
chr1	110359172	110359182
chr1	110396727	110396745
chr1	110396737	110396748
chr1	110881509	110881520
chr1	110881527	110881545
chr1	110881765	110881774
chr1	110882079	110882088
chr1	110882241	110882251
chr1	111158546	111158564
chr1	111308848	111308857
chr1	111459614	111459625
chr1	111742952	111742962
chr1	111746602	111746611
chr1	111746655	111746665
chr1	111942595	111942613
chr1	112135583	112135601
chr1	112163859	112163869
chr1	112715101	112715112
chr1	113044619	113044628
chr1	113162682	113162693
chr1	113164918	113164928
chr1	113164972	113164982
chr1	113217650	113217659
chr1	113256701	113256711
chr1	113257909	113257918
chr1	113394490	113394500
chr1	113615795	113615805
chr1	113683300	113683311
chr1	114347503	114347512
chr1	114354121	114354132
chr1	114354372	114354381
chr1	114354626	114354644
chr1	114354768	114354779
chr1	114355037	114355055
chr1	114378490	114378501
chr1	114473656	114473666
chr1	114483400	114483409
chr1	114483473	114483491
chr1	114518287	114518297
chr1	114518314	114518324
chr1	114636410	114636419
chr1	115001113	115001123
chr1	115001130	115001139
chr1	115001205	115001215
chr1	115258996	115259014
chr1	115259684	115259695
chr1	115299620	115299638
chr1	115300141	115300152
chr1	115300511	115300529
chr1	115642111	115642121
chr1	116467640	116467650
chr1	116915787	116915796
chr1	116920676	116920685
chr1	116920713	116920731
chr1	117424901	117424911
chr1	117424906	117424924
chr1	117546471	117546481
chr1	117602873	117602891
chr1	117664634	117664645
chr1	118150229	118150238
chr1	118620123	118620133
chr1	118766169	118766180
chr1	119682902	119682911
chr1	119818211	119818229
chr1	120524876	120524886
chr1	120531531	120531541
chr1	120558483	120558493
chr1	143912273	143912291
chr1	143915187	143915205
chr1	144989683	144989693
chr1	145129864	145129874
chr1	145263533	145263543
chr1	145397890	145397901
chr1	145427642	145427652
chr1	145455363	145455373
chr1	145516315	145516326
chr1	145562180	145562189
chr1	145562574	145562583
chr1	145563016	145563027
chr1	145610982	145610993
chr1	146697212	146697222
chr1	146717480	146717491
chr1	149606054	149606064
chr1	149856908	149856917
chr1	149859099	149859108
chr1	149982703	149982712
chr1	149982715	149982733
chr1	149982806	149982824
chr1	150135715	150135726
chr1	150141392	150141403
chr1	150194034	150194045
chr1	150206394	150206404
chr1	150206438	150206447
chr1	150208424	150208434
chr1	150208479	150208497
chr1	150208630	150208639
chr1	150208744	150208754
chr1	150293988	150293997
chr1	150480589	150480600
chr1	150521902	150521920
chr1	150525076	150525086
chr1	150533562	150533573
chr1	150669590	150669600
chr1	150738318	150738328
chr1	150738329	150738338
chr1	150882469	150882480
chr1	150950013	150950023
chr1	150952238	150952247
chr1	151021138	151021149
chr1	151043310	151043328
chr1	151162547	151162556
chr1	151162722	151162731
chr1	151254610	151254620
chr1	151299633	151299643
chr1	151299780	151299789
chr1	151319677	151319687
chr1	151372014	151372025
chr1	151416501	151416519
chr1	151512761	151512771
chr1	151512844	151512853
chr1	151583994	151584004
chr1	151584005	151584015
chr1	151584365	151584375
chr1	151584724	151584733
chr1	151584839	151584849
chr1	151880962	151880980
chr1	151918361	151918371
chr1	151965024	151965035
chr1	151965086	151965095
chr1	152114645	152114654
chr1	153359073	153359083
chr1	153483561	153483579
chr1	153643431	153643440
chr1	153701429	153701439
chr1	153701456	153701465
chr1	153748037	153748055
chr1	153763231	153763240
chr1	153826980	153826991
chr1	153893064	153893074
chr1	153918654	153918665
chr1	153930335	153930345
chr1	153958813	153958823
chr1	154155889	154155899
chr1	154301033	154301042
chr1	154376319	154376330
chr1	154377741	154377750
chr1	154377807	154377817
chr1	154392236	154392246
chr1	154452459	154452470
chr1	154452460	154452471
chr1	154457814	154457823
chr1	154599990	154600008
chr1	154934253	154934264
chr1	154946802	154946812
chr1	154947158	154947167
chr1	154972983	154972993
chr1	154973809	154973818
chr1	154974093	154974103
chr1	154976884	154976893
chr1	155023086	155023095
chr1	155036423	155036432
chr1	155057226	155057237
chr1	155057712	155057730
chr1	155057730	155057748
chr1	155057767	155057778
chr1	155107736	155107746
chr1	155164775	155164793
chr1	155293062	155293072
chr1	155293248	155293257
chr1	155532744	155532753
chr1	155658314	155658332
chr1	155658602	155658611
chr1	155879883	155879893
chr1	155879901	155879912
chr1	155904189	155904199
chr1	155904226	155904236
chr1	155946090	155946100
chr1	155946154	155946172
chr1	155948357	155948367
chr1	156085198	156085207
chr1	156096200	156096209
chr1	156124325	156124334
chr1	156163880	156163889
chr1	156308010	156308020
chr1	156308197	156308207
chr1	156308562	156308580
chr1	156368284	156368294
chr1	156426567	156426576
chr1	156450732	156450743
chr1	156462498	156462516
chr1	156462510	156462521
chr1	156462545	156462555
chr1	156462620	156462630
chr1	156463154	156463165
chr1	156470291	156470300
chr1	156521884	156521895
chr1	156541411	156541420
chr1	156542347	156542358
chr1	156553983	156553992
chr1	156631244	156631253
chr1	156675906	156675924
chr1	156721449	156721459
chr1	156721596	156721607
chr1	156721643	156721661
chr1	156737245	156737254
chr1	156808868	156808877
chr1	156880482	156880493
chr1	157055411	157055421
chr1	157373600	157373611
chr1	158083379	158083389
chr1	158656549	158656558
chr1	159824552	159824561
chr1	160066621	160066631
chr1	160070995	160071005
chr1	160231491	160231502
chr1	160696465	160696475
chr1	160832592	160832601
chr1	160924210	160924219
chr1	161053708	161053719
chr1	161123860	161123870
chr1	161123910	161123920
chr1	161123997	161124006
chr1	161225335	161225346
chr1	161275659	161275668
chr1	161369496	161369505
chr1	161397918	161397927
chr1	161510066	161510077
chr1	161510066	161510084
chr1	161536141	161536150
chr1	161582544	161582554
chr1	161591500	161591518
chr1	161617534	161617543
chr1	161696609	161696620
chr1	161719760	161719769
chr1	161805840	161805850
chr1	161973183	161973193
chr1	162025951	162025962
chr1	163285757	163285766
chr1	163329135	163329145
chr1	165227328	165227339
chr1	165601305	165601315
chr1	165797112	165797122
chr1	165797847	165797857
chr1	166879813	166879823
chr1	166916997	166917006
chr1	166985521	166985531
chr1	167191646	167191657
chr1	167298176	167298187
chr1	167298333	167298342
chr1	167298337	167298347
chr1	167298551	167298562
chr1	167522908	167522926
chr1	167597489	167597498
chr1	168489824	168489834
chr1	169076151	169076162
chr1	169081653	169081663
chr1	169240553	169240563
chr1	169482654	169482664
chr1	169778952	169778961
chr1	169979768	169979777
chr1	170683362	170683372
chr1	171374335	171374345
chr1	171409546	171409555
chr1	171454725	171454736
chr1	172558390	172558399
chr1	172631984	172631993
chr1	172715607	172715616
chr1	172715653	172715662
chr1	172771159	172771170
chr1	173092300	173092309
chr1	173389639	173389650
chr1	173446599	173446610
chr1	173838034	173838043
chr1	174085312	174085322
chr1	174128697	174128708
chr1	174232001	174232019
chr1	174695843	174695861
chr1	174739284	174739293
chr1	174933728	174933738
chr1	174968795	174968805
chr1	175166880	175166890
chr1	175712866	175712875
chr1	176174665	176174675
chr1	176175744	176175755
chr1	176175987	176175998
chr1	176349251	176349260
chr1	177225512	177225523
chr1	178024549	178024558
chr1	178024573	178024582
chr1	178036577	178036587
chr1	178096040	178096051
chr1	178208089	178208098
chr1	178269208	178269219
chr1	178269244	178269254
chr1	178694268	178694277
chr1	178695512	178695522
chr1	178722702	178722720
chr1	179187286	179187296
chr1	179263072	179263081
chr1	179263244	179263254
chr1	179568925	179568934
chr1	179668791	179668809
chr1	179789495	179789505
chr1	179789542	179789551
chr1	179923478	179923489
chr1	179923847	179923857
chr1	179924656	179924665
chr1	179924662	179924671
chr1	180447482	180447493
chr1	180601274	180601283
chr1	180601327	180601338
chr1	180991173	180991183
chr1	181002429	181002440
chr1	181003022	181003031
chr1	181032120	181032130
chr1	181057690	181057699
chr1	181074549	181074567
chr1	181074681	181074690
chr1	181081648	181081658
chr1	181081768	181081786
chr1	181448484	181448493
chr1	181451870	181451880
chr1	181451998	181452007
chr1	181452087	181452097
chr1	181906272	181906281
chr1	182166895	182166905
chr1	182228793	182228802
chr1	182358944	182358954
chr1	182764962	182764971
chr1	182991603	182991614
chr1	183009440	183009450
chr1	183208517	183208526
chr1	183213881	183213891
chr1	183214042	183214051
chr1	183440945	183440955
chr1	183441231	183441241
chr1	183442285	183442295
chr1	183559661	183559671
chr1	183560046	183560056
chr1	183560051	183560060
chr1	183865865	183865874
chr1	184006792	184006802
chr1	184356270	184356281
chr1	184607157	184607166
chr1	184723508	184723517
chr1	184723784	184723793
chr1	185125277	185125287
chr1	185286735	185286746
chr1	185601900	185601911
chr1	185601927	185601937
chr1	192127585	192127596
chr1	192486054	192486065
chr1	192486157	192486167
chr1	192486201	192486211
chr1	192595861	192595870
chr1	192779358	192779368
chr1	192779397	192779407
chr1	192779801	192779811
chr1	197645087	197645098
chr1	197808210	197808220
chr1	197838201	197838210
chr1	198126394	198126404
chr1	198131687	198131697
chr1	198608220	198608229
chr1	198655429	198655439
chr1	198906687	198906698
chr1	198978794	198978803
chr1	199828721	199828739
chr1	200379278	200379288
chr1	200379805	200379815
chr1	200379851	200379860
chr1	200708060	200708069
chr1	200989405	200989415
chr1	201528965	201528974
chr1	201673495	201673513
chr1	202104505	202104514
chr1	202129199	202129208
chr1	202252691	202252700
chr1	202688907	202688916
chr1	202775991	202776001
chr1	202776010	202776021
chr1	202776028	202776037
chr1	202776155	202776166
chr1	202776735	202776745
chr1	202779811	202779821
chr1	202976506	202976516
chr1	203038689	203038700
chr1	203136516	203136526
chr1	203136679	203136690
chr1	203155907	203155916
chr1	203155992	203156001
chr1	203171900	203171909
chr1	203594942	203594951
chr1	203594986	203594996
chr1	203595964	203595982
chr1	203671400	203671409
chr1	203671412	203671421
chr1	203672915	203672926
chr1	203764930	203764940
chr1	203765545	203765563
chr1	203765560	203765569
chr1	203840341	203840351
chr1	203924247	203924258
chr1	204386499	204386510
chr1	204485518	204485528
chr1	204513652	204513661
chr1	205198777	205198795
chr1	205198795	205198805
chr1	205198836	205198847
chr1	205216841	205216850
chr1	205283249	205283259
chr1	205474013	205474024
chr1	205600440	205600450
chr1	205683475	205683484
chr1	205717667	205717677
chr1	205718470	205718481
chr1	205719268	205719279
chr1	205720560	205720569
chr1	206329040	206329051
chr1	206553634	206553652
chr1	206554402	206554420
chr1	206635338	206635347
chr1	206809140	206809150
chr1	206831665	206831674
chr1	206837702	206837712
chr1	206846389	206846398
chr1	206853174	206853183
chr1	206858795	206858804
chr1	206873238	206873248
chr1	206931354	206931364
chr1	206939808	206939817
chr1	206970615	206970633
chr1	207226394	207226403
chr1	207484664	207484675
chr1	207981241	207981251
chr1	208046989	208047000
chr1	208063897	208063906
chr1	209941345	209941356
chr1	211828732	211828741
chr1	212138678	212138687
chr1	212209073	212209084
chr1	212408190	212408208
chr1	212429796	212429807
chr1	212659562	212659572
chr1	212844717	212844727
chr1	212923413	212923423
chr1	212964944	212964955
chr1	213225115	213225126
chr1	214296672	214296683
chr1	214454729	214454739
chr1	214628516	214628526
chr1	214801656	214801667
chr1	217200921	217200930
chr1	217804441	217804450
chr1	218503577	218503586
chr1	218633546	218633556
chr1	219260591	219260600
chr1	219491279	219491288
chr1	219498593	219498603
chr1	220447743	220447752
chr1	220853562	220853572
chr1	220853567	220853576
chr1	220906616	220906627
chr1	221047747	221047757
chr1	221054603	221054612
chr1	221056028	221056039
chr1	221056179	221056188
chr1	221088200	221088209
chr1	221271335	221271344
chr1	221272569	221272579
chr1	221608966	221608975
chr1	221877780	221877790
chr1	221877792	221877801
chr1	221882471	221882481
chr1	221882504	221882522
chr1	221954673	221954691
chr1	222638394	222638404
chr1	222657568	222657578
chr1	222884819	222884828
chr1	222884850	222884868
chr1	222884907	222884916
chr1	223872077	223872088
chr1	223906004	223906014
chr1	224108704	224108713
chr1	224371136	224371145
chr1	224544494	224544504
chr1	224571149	224571159
chr1	224621472	224621483
chr1	224645426	224645437
chr1	225632780	225632789
chr1	226189941	226189951
chr1	226250723	226250732
chr1	226251014	226251025
chr1	226298107	226298116
chr1	226497206	226497216
chr1	226595771	226595780
chr1	226905319	226905329
chr1	226927130	226927140
chr1	227127984	227127994
chr1	227506053	227506071
chr1	227638485	227638494
chr1	227638495	227638504
chr1	228272234	228272245
chr1	228290025	228290034
chr1	228290873	228290883
chr1	228326220	228326230
chr1	228401255	228401273
chr1	228528871	228528889
chr1	228558867	228558877
chr1	228594051	228594062
chr1	228675546	228675555
chr1	229206089	229206098
chr1	229406948	229406959
chr1	229797162	229797173
chr1	230560800	230560810
chr1	230565059	230565069
chr1	231114852	231114870
chr1	231377050	231377061
chr1	231377155	231377164
chr1	231472229	231472247
chr1	231472245	231472254
chr1	231659685	231659695
chr1	232756461	232756472
chr1	232764501	232764512
chr1	233576782	233576791
chr1	234349743	234349753
chr1	234631096	234631106
chr1	234635137	234635146
chr1	234659609	234659618
chr1	234742870	234742879
chr1	234743522	234743531
chr1	234747295	234747305
chr1	234748191	234748200
chr1	234748595	234748605
chr1	234843549	234843559
chr1	234859600	234859609
chr1	234860372	234860383
chr1	235080858	235080868
chr1	235096584	235096594
chr1	235099070	235099081
chr1	235099324	235099334
chr1	235116997	235117008
chr1	235247127	235247138
chr1	235491680	235491689
chr1	235492025	235492035
chr1	235492202	235492211
chr1	235709815	235709824
chr1	235752394	235752404
chr1	236135233	236135242
chr1	236190533	236190543
chr1	236772612	236772623
chr1	240354269	240354280
chr1	241790983	241790992
chr1	241803536	241803545
chr1	243428270	243428281
chr1	244014149	244014159
chr1	244211795	244211813
chr1	244212907	244212918
chr1	244212921	244212930
chr1	244614089	244614098
chr1	244624701	244624710
chr1	244816176	244816185
chr1	244894045	244894056
chr1	244998641	244998652
chr1	245126964	245126974
chr1	245316462	245316471
chr1	245665085	245665103
chr1	245680089	245680100
chr1	246175747	246175765
chr1	246378417	246378428
chr1	246378501	246378511
chr1	246730134	246730143
chr1	246887629	246887638
chr1	247070955	247070964
chr1	247291103	247291112
chr1	248070126	248070137
chr1	248451882	248451892
chr1	248903113	248903124
chr1	249132714	249132723
chr1	249153244	249153253
chr1	249153351	249153369
chr2	1728359	1728370
chr2	1748185	1748194
chr2	1785282	1785292
chr2	6913446	6913455
chr2	7154625	7154635
chr2	7259333	7259342
chr2	7259345	7259354
chr2	7571237	7571246
chr2	7571345	7571355
chr2	8451006	8451016
chr2	8723752	8723762
chr2	8817930	8817939
chr2	9037444	9037453
chr2	9347173	9347184
chr2	9414122	9414132
chr2	9692731	9692741
chr2	9692899	9692909
chr2	9796595	9796604
chr2	10219476	10219494
chr2	10256474	10256484
chr2	10261562	10261580
chr2	10808787	10808796
chr2	11433188	11433198
chr2	11672653	11672664
chr2	11884211	11884220
chr2	11970718	11970736
chr2	12014185	12014195
chr2	12857796	12857807
chr2	12857816	12857827
chr2	12862707	12862716
chr2	12997212	12997222
chr2	16669188	16669198
chr2	16794885	16794895
chr2	16806577	16806595
chr2	16817629	16817640
chr2	16835188	16835198
chr2	16844912	16844921
chr2	16845654	16845665
chr2	16845708	16845717
chr2	16845751	16845761
chr2	16847826	16847835
chr2	16938625	16938636
chr2	17452470	17452480
chr2	18559497	18559506
chr2	18931381	18931390
chr2	19562291	19562302
chr2	19562927	19562937
chr2	19674122	19674133
chr2	19738592	19738610
chr2	20101457	20101467
chr2	20189885	20189894
chr2	20230187	20230197
chr2	20349024	20349033
chr2	20424886	20424895
chr2	20550395	20550405
chr2	20636735	20636745
chr2	21324416	21324426
chr2	23675920	23675930
chr2	24148975	24148984
chr2	24149009	24149018
chr2	24149045	24149055
chr2	24552754	24552764
chr2	24577974	24577984
chr2	24577979	24577989
chr2	25391223	25391233
chr2	25517832	25517842
chr2	25829938	25829947
chr2	25896387	25896397
chr2	25896389	25896399
chr2	25964183	25964192
chr2	26100915	26100924
chr2	26101399	26101409
chr2	26220835	26220845
chr2	26231874	26231885
chr2	26232557	26232567
chr2	26371569	26371578
chr2	26522862	26522872
chr2	26550299	26550308
chr2	26569079	26569090
chr2	26570463	26570473
chr2	27145604	27145622
chr2	27145761	27145770
chr2	27247305	27247316
chr2	27304180	27304198
chr2	27305820	27305831
chr2	27306636	27306654
chr2	27306639	27306649
chr2	27487983	27487992
chr2	27544045	27544055
chr2	27594368	27594378
chr2	27632440	27632449
chr2	27632474	27632483
chr2	27926717	27926735
chr2	27934133	27934142
chr2	27938515	27938533
chr2	27994579	27994590
chr2	28026132	28026141
chr2	28026508	28026526
chr2	28027157	28027175
chr2	28032820	28032829
chr2	28032928	28032938
chr2	28033561	28033571
chr2	28113680	28113689
chr2	28143601	28143611
chr2	28178129	28178140
chr2	28182521	28182531
chr2	28582274	28582283
chr2	28601366	28601375
chr2	28601375	28601384
chr2	28613716	28613726
chr2	28614347	28614356
chr2	28614509	28614518
chr2	28618495	28618513
chr2	28939624	28939635
chr2	28974542	28974551
chr2	29117698	29117709
chr2	30670049	30670067
chr2	30670150	30670160
chr2	32111981	32111991
chr2	32118457	32118466
chr2	32264581	32264591
chr2	32264807	32264818
chr2	32390902	32390913
chr2	32785845	32785855
chr2	33620916	33620927
chr2	33701779	33701788
chr2	33808480	33808498
chr2	35568380	35568390
chr2	36877414	36877423
chr2	37192901	37192911
chr2	37240321	37240332
chr2	37417940	37417951
chr2	37545770	37545779
chr2	37900161	37900171
chr2	37940767	37940778
chr2	37958446	37958455
chr2	38301759	38301770
chr2	38302065	38302075
chr2	38323715	38323725
chr2	38501976	38501985
chr2	38543054	38543063
chr2	38634024	38634034
chr2	38634329	38634338
chr2	38634531	38634542
chr2	38735661	38735679
chr2	38742718	38742729
chr2	38744585	38744595
chr2	38744609	38744618
chr2	38808808	38808819
chr2	38830073	38830091
chr2	38835029	38835038
chr2	38891059	38891069
chr2	38893017	38893027
chr2	38978277	38978287
chr2	42256047	42256057
chr2	42396751	42396762
chr2	42444109	42444118
chr2	42722330	42722339
chr2	42920295	42920306
chr2	42920681	42920691
chr2	42949916	42949927
chr2	43019415	43019424
chr2	43037743	43037753
chr2	43133023	43133033
chr2	43154774	43154784
chr2	43154826	43154835
chr2	43154884	43154894
chr2	43154895	43154906
chr2	43155409	43155420
chr2	43186613	43186623
chr2	43186708	43186718
chr2	43186896	43186906
chr2	43188659	43188669
chr2	43333254	43333264
chr2	43336696	43336705
chr2	43358690	43358701
chr2	43428791	43428800
chr2	43428859	43428869
chr2	43447169	43447179
chr2	43448080	43448091
chr2	43448111	43448129
chr2	43448927	43448937
chr2	43450018	43450028
chr2	43450063	43450072
chr2	43450108	43450117
chr2	43452556	43452565
chr2	43453543	43453554
chr2	43467589	43467598
chr2	43653568	43653578
chr2	43711622	43711640
chr2	44314512	44314523
chr2	44365193	44365203
chr2	44395118	44395128
chr2	44396094	44396104
chr2	44396200	44396218
chr2	44706769	44706780
chr2	44706781	44706791
chr2	44935674	44935685
chr2	45164251	45164261
chr2	45165092	45165110
chr2	45236059	45236069
chr2	45236525	45236536
chr2	45236798	45236809
chr2	45372072	45372083
chr2	46070541	46070550
chr2	46290225	46290243
chr2	46414576	46414586
chr2	46580137	46580147
chr2	46613647	46613658
chr2	46691807	46691817
chr2	46769378	46769396
chr2	46952108	46952118
chr2	47130301	47130311
chr2	47205938	47205947
chr2	47212453	47212462
chr2	47229893	47229902
chr2	47300033	47300042
chr2	47499665	47499683
chr2	47748070	47748079
chr2	47748146	47748164
chr2	47748407	47748425
chr2	48085146	48085155
chr2	48334039	48334048
chr2	48396296	48396306
chr2	48584306	48584317
chr2	48584349	48584359
chr2	48584356	48584366
chr2	48584369	48584379
chr2	48615879	48615890
chr2	48647833	48647842
chr2	48647858	48647867
chr2	48667564	48667574
chr2	48681781	48681792
chr2	48816492	48816501
chr2	50756958	50756967
chr2	54140962	54140972
chr2	54197195	54197205
chr2	54334275	54334293
chr2	54683431	54683440
chr2	54686446	54686456
chr2	54785222	54785233
chr2	54787615	54787626
chr2	54797094	54797103
chr2	54798112	54798121
chr2	55085664	55085674
chr2	55242283	55242301
chr2	55277355	55277366
chr2	55277502	55277512
chr2	55277505	55277523
chr2	55402920	55402930
chr2	55459437	55459448
chr2	55808756	55808767
chr2	55843774	55843784
chr2	57948131	57948140
chr2	58133462	58133480
chr2	58266360	58266370
chr2	58266383	58266392
chr2	58269833	58269843
chr2	58989593	58989603
chr2	59529170	59529180
chr2	60327475	60327486
chr2	60332032	60332042
chr2	60441105	60441115
chr2	60593417	60593426
chr2	60638587	60638597
chr2	60666660	60666671
chr2	60757904	60757914
chr2	60776644	60776662
chr2	60781403	60781413
chr2	60782290	60782301
chr2	60782317	60782326
chr2	60782338	60782348
chr2	60782777	60782786
chr2	60782965	60782976
chr2	60792802	60792820
chr2	60904346	60904355
chr2	60983643	60983654
chr2	61034450	61034460
chr2	61095233	61095242
chr2	61226238	61226249
chr2	61238979	61238997
chr2	61244386	61244395
chr2	61765251	61765269
chr2	61765311	61765329
chr2	61766575	61766585
chr2	61886213	61886223
chr2	62081266	62081276
chr2	62081286	62081297
chr2	62266740	62266749
chr2	62423630	62423640
chr2	62552858	62552868
chr2	62638917	62638926
chr2	62705529	62705539
chr2	62932592	62932603
chr2	62964767	62964777
chr2	63271209	63271227
chr2	63351586	63351595
chr2	63714103	63714121
chr2	63771334	63771352
chr2	63816029	63816038
chr2	64067988	64068006
chr2	64069826	64069836
chr2	64246336	64246346
chr2	64370814	64370824
chr2	64371133	64371143
chr2	64371774	64371783
chr2	64420098	64420108
chr2	64431463	64431474
chr2	64431669	64431679
chr2	64750318	64750329
chr2	64752629	64752638
chr2	64863815	64863826
chr2	64863976	64863987
chr2	64879457	64879467
chr2	64879622	64879632
chr2	64879830	64879840
chr2	64880120	64880130
chr2	64888957	64888967
chr2	64894348	64894358
chr2	64994737	64994747
chr2	65066140	65066158
chr2	65150001	65150019
chr2	65216797	65216808
chr2	65454977	65454995
chr2	65455078	65455087
chr2	65572073	65572083
chr2	65659545	65659554
chr2	65659980	65659989
chr2	66656310	66656319
chr2	66796556	66796567
chr2	66796644	66796653
chr2	66802657	66802666
chr2	68515320	68515330
chr2	68519449	68519458
chr2	68765286	68765295
chr2	68880825	68880834
chr2	68961889	68961900
chr2	68961938	68961947
chr2	68962026	68962037
chr2	68993615	68993624
chr2	69088612	69088622
chr2	69127751	69127762
chr2	69407634	69407644
chr2	69839497	69839507
chr2	69871275	69871285
chr2	69910483	69910494
chr2	70044280	70044289
chr2	70056892	70056901
chr2	70056892	70056903
chr2	70057149	70057158
chr2	70142470	70142480
chr2	70173883	70173892
chr2	70203181	70203192
chr2	70257264	70257274
chr2	70298158	70298169
chr2	70298182	70298192
chr2	70315688	70315698
chr2	70322465	70322475
chr2	70322556	70322566
chr2	70408513	70408523
chr2	70418146	70418155
chr2	70568493	70568511
chr2	70707215	70707225
chr2	70743287	70743298
chr2	70912964	70912974
chr2	71273183	71273192
chr2	71454115	71454125
chr2	71454308	71454317
chr2	71679945	71679955
chr2	71970199	71970208
chr2	72117313	72117323
chr2	72117328	72117339
chr2	72161836	72161845
chr2	72177968	72177978
chr2	73060454	73060472
chr2	73298552	73298570
chr2	73298919	73298930
chr2	73402889	73402900
chr2	73441466	73441476
chr2	73487660	73487671
chr2	73511148	73511166
chr2	73518399	73518408
chr2	73518453	73518464
chr2	73612914	73612924
chr2	73716323	73716333
chr2	74051248	74051259
chr2	74210816	74210827
chr2	74212853	74212863
chr2	74214671	74214681
chr2	74214696	74214706
chr2	74403994	74404005
chr2	74432999	74433017
chr2	74648789	74648800
chr2	74648806	74648815
chr2	74682409	74682418
chr2	74704231	74704241
chr2	74781862	74781880
chr2	74801123	74801141
chr2	74804186	74804204
chr2	74968021	74968039
chr2	74983925	74983936
chr2	75059630	75059640
chr2	75062353	75062362
chr2	75063121	75063139
chr2	75067555	75067564
chr2	75102303	75102313
chr2	75836380	75836398
chr2	81551360	81551371
chr2	85133199	85133210
chr2	85166944	85166953
chr2	85198871	85198881
chr2	85198927	85198938
chr2	85360209	85360219
chr2	85645826	85645844
chr2	85726487	85726496
chr2	85728651	85728660
chr2	85765932	85765941
chr2	85767280	85767291
chr2	85813842	85813851
chr2	85843344	85843353
chr2	85932367	85932376
chr2	85972615	85972624
chr2	85981134	85981144
chr2	85981420	85981430
chr2	86221265	86221275
chr2	86669384	86669394
chr2	86669392	86669402
chr2	86790459	86790470
chr2	86849834	86849852
chr2	86850987	86850996
chr2	87303127	87303137
chr2	96823677	96823687
chr2	96917566	96917576
chr2	96926794	96926804
chr2	97203076	97203085
chr2	97535273	97535283
chr2	97554009	97554018
chr2	98487098	98487108
chr2	98487164	98487173
chr2	98612948	98612959
chr2	98629353	98629362
chr2	98643920	98643929
chr2	98822545	98822555
chr2	99061664	99061673
chr2	99072195	99072205
chr2	99125137	99125147
chr2	99412724	99412733
chr2	99704689	99704700
chr2	99757754	99757763
chr2	99952999	99953008
chr2	100794761	100794772
chr2	100907827	100907845
chr2	101768044	101768054
chr2	101784133	101784143
chr2	101923391	101923401
chr2	102126124	102126134
chr2	102157397	102157407
chr2	102239785	102239794
chr2	102330710	102330720
chr2	102459073	102459082
chr2	102490204	102490222
chr2	102548024	102548034
chr2	103034936	103034946
chr2	103209248	103209266
chr2	103220532	103220543
chr2	103220585	103220594
chr2	103489033	103489043
chr2	103592649	103592667
chr2	105466110	105466120
chr2	105469639	105469649
chr2	105470609	105470619
chr2	105490083	105490092
chr2	106360835	106360853
chr2	106406568	106406578
chr2	106810912	106810930
chr2	107140397	107140407
chr2	108756179	108756190
chr2	109253860	109253870
chr2	109648484	109648495
chr2	110962571	110962581
chr2	111435724	111435733
chr2	111874747	111874757
chr2	111880967	111880977
chr2	111977105	111977115
chr2	112236833	112236842
chr2	112382495	112382506
chr2	112493889	112493899
chr2	112914355	112914365
chr2	113033186	113033197
chr2	113033223	113033234
chr2	113033432	113033442
chr2	113033550	113033561
chr2	113258902	113258912
chr2	113305043	113305053
chr2	113339897	113339915
chr2	113869645	113869654
chr2	113869651	113869660
chr2	113961642	113961653
chr2	114617445	114617455
chr2	114648668	114648678
chr2	118771669	118771679
chr2	118804400	118804418
chr2	118845970	118845979
chr2	120068621	120068630
chr2	120124178	120124188
chr2	120187363	120187381
chr2	120516961	120516972
chr2	121010355	121010366
chr2	121101091	121101100
chr2	121334578	121334589
chr2	121749193	121749203
chr2	121833059	121833069
chr2	121955125	121955136
chr2	122310305	122310314
chr2	122406961	122406970
chr2	127753443	127753453
chr2	127825778	127825788
chr2	128144079	128144090
chr2	128144084	128144094
chr2	128243490	128243499
chr2	128243543	128243552
chr2	128335707	128335717
chr2	128785346	128785355
chr2	128785423	128785441
chr2	128785672	128785682
chr2	130902654	130902663
chr2	131113762	131113772
chr2	131129791	131129800
chr2	132285449	132285458
chr2	133035853	133035863
chr2	133157999	133158009
chr2	134877117	134877126
chr2	134878595	134878605
chr2	135160169	135160179
chr2	135208635	135208644
chr2	136288559	136288568
chr2	136288827	136288837
chr2	136550192	136550202
chr2	136780316	136780326
chr2	136780527	136780538
chr2	136872172	136872181
chr2	136875600	136875610
chr2	136880507	136880517
chr2	136890063	136890073
chr2	136893674	136893683
chr2	136996567	136996577
chr2	137080247	137080256
chr2	137085392	137085401
chr2	137085387	137085405
chr2	137142415	137142424
chr2	138721691	138721701
chr2	140038953	140038963
chr2	142312540	142312550
chr2	142943682	142943693
chr2	143453028	143453037
chr2	143453103	143453113
chr2	143886998	143887009
chr2	143899049	143899058
chr2	143904968	143904978
chr2	144444317	144444326
chr2	145128605	145128616
chr2	145128666	145128677
chr2	145128714	145128723
chr2	145267324	145267334
chr2	145267375	145267385
chr2	145273252	145273262
chr2	145273532	145273542
chr2	145273762	145273772
chr2	145274117	145274128
chr2	145274933	145274944
chr2	145276145	145276156
chr2	145276428	145276438
chr2	145276971	145276981
chr2	145276997	145277007
chr2	145277655	145277665
chr2	145282243	145282261
chr2	145418677	145418687
chr2	145441071	145441081
chr2	145461652	145461663
chr2	145461733	145461743
chr2	145462531	145462540
chr2	145469565	145469574
chr2	145853733	145853742
chr2	145853742	145853752
chr2	145915688	145915698
chr2	145915962	145915973
chr2	146016825	146016836
chr2	146169157	146169167
chr2	146169258	146169268
chr2	146440519	146440529
chr2	146509288	146509306
chr2	147840603	147840614
chr2	148318894	148318904
chr2	148586857	148586867
chr2	148602048	148602057
chr2	148602053	148602063
chr2	149060971	149060980
chr2	149416745	149416756
chr2	149639414	149639425
chr2	149942056	149942066
chr2	152172262	152172271
chr2	152266967	152266976
chr2	152735646	152735657
chr2	152887615	152887625
chr2	152955493	152955502
chr2	153176829	153176839
chr2	153468724	153468734
chr2	153597491	153597501
chr2	154478991	154479009
chr2	157188479	157188488
chr2	157191471	157191481
chr2	157514500	157514509
chr2	157749183	157749192
chr2	158325486	158325496
chr2	158326079	158326089
chr2	158348912	158348922
chr2	158866968	158866979
chr2	158867022	158867033
chr2	158998875	158998885
chr2	159810531	159810541
chr2	160412356	160412374
chr2	160430974	160430984
chr2	160470721	160470731
chr2	160472218	160472227
chr2	160654116	160654127
chr2	160945063	160945072
chr2	161071096	161071114
chr2	161138881	161138899
chr2	161180876	161180894
chr2	161224665	161224676
chr2	161238159	161238168
chr2	161263344	161263353
chr2	161284262	161284271
chr2	161285952	161285962
chr2	161373640	161373649
chr2	161523133	161523142
chr2	161851038	161851048
chr2	161993372	161993383
chr2	162135800	162135809
chr2	162164903	162164914
chr2	162164990	162165001
chr2	162982766	162982784
chr2	163174381	163174399
chr2	164070354	164070363
chr2	164202555	164202565
chr2	164205538	164205549
chr2	164205833	164205844
chr2	164322090	164322101
chr2	164322133	164322144
chr2	164326133	164326143
chr2	164328646	164328655
chr2	165336170	165336181
chr2	166150410	166150420
chr2	166914050	166914060
chr2	166914092	166914101
chr2	168975337	168975348
chr2	169104554	169104564
chr2	169312240	169312250
chr2	169312776	169312785
chr2	169926226	169926236
chr2	169926275	169926285
chr2	170308783	170308792
chr2	170623967	170623978
chr2	170683915	170683933
chr2	170685073	170685084
chr2	170685157	170685166
chr2	171572539	171572549
chr2	171673302	171673311
chr2	172011083	172011092
chr2	172015945	172015956
chr2	172016009	172016018
chr2	172016168	172016179
chr2	172016907	172016917
chr2	172016987	172016998
chr2	172424802	172424812
chr2	172667876	172667886
chr2	172779380	172779389
chr2	172813191	172813201
chr2	172815296	172815306
chr2	172950214	172950223
chr2	172951347	172951365
chr2	172960320	172960330
chr2	172966869	172966879
chr2	172966866	172966884
chr2	172966965	172966975
chr2	172967395	172967405
chr2	173061643	173061654
chr2	173061846	173061855
chr2	173092667	173092676
chr2	173099963	173099972
chr2	173117961	173117971
chr2	173378482	173378492
chr2	173378504	173378515
chr2	173378537	173378555
chr2	173378542	173378553
chr2	173378817	173378827
chr2	173422293	173422302
chr2	173940524	173940534
chr2	174220514	174220532
chr2	174224219	174224229
chr2	174224233	174224244
chr2	174296965	174296974
chr2	174828656	174828665
chr2	174829157	174829166
chr2	174830109	174830119
chr2	174862292	174862302
chr2	175200855	175200864
chr2	175201331	175201342
chr2	175202052	175202062
chr2	175202115	175202126
chr2	175206310	175206321
chr2	175260415	175260426
chr2	175260421	175260430
chr2	175351740	175351750
chr2	175357964	175357973
chr2	175357969	175357979
chr2	175564918	175564928
chr2	175712477	175712487
chr2	175870174	175870185
chr2	176032474	176032484
chr2	176032671	176032682
chr2	176045833	176045843
chr2	176046232	176046243
chr2	176098928	176098939
chr2	176099003	176099013
chr2	176231820	176231830
chr2	176238353	176238363
chr2	176310049	176310067
chr2	176555030	176555039
chr2	176866378	176866389
chr2	176953222	176953232
chr2	176959278	176959289
chr2	176963079	176963089
chr2	176969058	176969069
[truncated: 10,892 more rows]
