# Supplementary material for: c-Myb Binding Sites in Haematopoietic Chromatin Landscapes
Source: PLoS One. 2015 Jul 24;10(7):e0133280. doi: 10.1371/journal.pone.0133280 (PMC4514710; doi:10.1371/journal.pone.0133280)
Supplement: S1 File — (ZIP) [file pone.0133280.s024.zip › S1 file/Th1 cells.bed]

chr1	948770	948779
chr1	948774	948784
chr1	1284750	1284761
chr1	1334504	1334513
chr1	1334887	1334897
chr1	1565071	1565082
chr1	1655739	1655750
chr1	2160268	2160277
chr1	6088327	6088336
chr1	6208933	6208944
chr1	6498275	6498285
chr1	6535552	6535562
chr1	6614406	6614415
chr1	6614906	6614915
chr1	6673812	6673822
chr1	6761882	6761891
chr1	8009345	8009354
chr1	8157585	8157595
chr1	8157637	8157648
chr1	8586131	8586140
chr1	8761553	8761571
chr1	9375863	9375872
chr1	9712600	9712609
chr1	9714607	9714616
chr1	9775710	9775720
chr1	9910280	9910298
chr1	10571161	10571171
chr1	10571182	10571192
chr1	11000264	11000275
chr1	11322809	11322819
chr1	12210684	12210702
chr1	12217507	12217516
chr1	12218753	12218763
chr1	12445342	12445353
chr1	12533354	12533365
chr1	12678018	12678029
chr1	12679187	12679198
chr1	15735978	15735988
chr1	15853427	15853437
chr1	15853479	15853488
chr1	16162433	16162444
chr1	16174604	16174614
chr1	16302381	16302391
chr1	16563134	16563145
chr1	16693880	16693890
chr1	16767228	16767238
chr1	16971160	16971169
chr1	19337816	19337826
chr1	19536527	19536545
chr1	19717623	19717633
chr1	19803517	19803526
chr1	19803545	19803554
chr1	20848974	20848985
chr1	21044544	21044553
chr1	21348910	21348920
chr1	21503692	21503701
chr1	21995839	21995850
chr1	22141142	22141152
chr1	23670844	23670855
chr1	23855276	23855286
chr1	23884883	23884894
chr1	23885750	23885761
chr1	24117645	24117655
chr1	24286466	24286476
chr1	24306915	24306933
chr1	24307068	24307079
chr1	24677958	24677967
chr1	24861651	24861660
chr1	24969311	24969321
chr1	25071314	25071324
chr1	25251757	25251768
chr1	25255441	25255452
chr1	25256358	25256367
chr1	25258901	25258911
chr1	25293349	25293360
chr1	25319342	25319351
chr1	25319401	25319410
chr1	25349452	25349462
chr1	25363835	25363844
chr1	25573789	25573799
chr1	25757639	25757648
chr1	25870130	25870140
chr1	25947086	25947097
chr1	26081426	26081435
chr1	26146617	26146626
chr1	26146630	26146640
chr1	26222079	26222089
chr1	26453053	26453063
chr1	26453274	26453284
chr1	26634136	26634147
chr1	26798913	26798924
chr1	26798933	26798942
chr1	26868551	26868561
chr1	26946689	26946698
chr1	26947873	26947884
chr1	27018946	27018957
chr1	27018980	27018990
chr1	27019066	27019076
chr1	27019385	27019394
chr1	27019504	27019515
chr1	27022134	27022143
chr1	27023202	27023211
chr1	27024559	27024568
chr1	27071238	27071248
chr1	27115744	27115753
chr1	27216346	27216357
chr1	27226893	27226904
chr1	27560791	27560800
chr1	27659442	27659453
chr1	27683990	27683999
chr1	27719035	27719053
chr1	27816061	27816070
chr1	27849269	27849287
chr1	27849784	27849793
chr1	28099400	28099409
chr1	28099432	28099443
chr1	28157525	28157535
chr1	28184707	28184716
chr1	28241401	28241411
chr1	28415108	28415117
chr1	28415456	28415465
chr1	28495922	28495932
chr1	28573929	28573938
chr1	28696750	28696759
chr1	28928370	28928379
chr1	28975217	28975235
chr1	29241018	29241027
chr1	29253509	29253520
chr1	29447918	29447927
chr1	31538409	31538419
chr1	32110901	32110911
chr1	32226705	32226714
chr1	32226720	32226729
chr1	32254514	32254523
chr1	32394409	32394420
chr1	32404426	32404435
chr1	32409804	32409815
chr1	32421672	32421690
chr1	32447797	32447806
chr1	32479260	32479269
chr1	32479528	32479537
chr1	32719340	32719349
chr1	33117071	33117081
chr1	33282921	33282931
chr1	33283136	33283145
chr1	33405262	33405272
chr1	33446996	33447007
chr1	33447007	33447018
chr1	33722619	33722630
chr1	33722635	33722644
chr1	33815912	33815921
chr1	33896834	33896844
chr1	35325584	35325593
chr1	35920306	35920315
chr1	35971799	35971809
chr1	35971869	35971880
chr1	35971930	35971939
chr1	36023268	36023286
chr1	36107170	36107188
chr1	36235563	36235572
chr1	36615493	36615503
chr1	36690430	36690439
chr1	36690455	36690465
chr1	36789371	36789380
chr1	36915893	36915904
chr1	36916102	36916112
chr1	37169474	37169485
chr1	37943041	37943051
chr1	38022519	38022529
chr1	38156394	38156404
chr1	38325217	38325226
chr1	38493900	38493918
chr1	39025718	39025729
chr1	39339104	39339115
chr1	39456796	39456806
chr1	39491907	39491916
chr1	39658111	39658120
chr1	39670483	39670492
chr1	40041528	40041538
chr1	40042038	40042049
chr1	40157402	40157411
chr1	40282639	40282650
chr1	40420645	40420655
chr1	40525324	40525334
chr1	40723930	40723939
chr1	40840354	40840364
chr1	40849247	40849258
chr1	40851151	40851160
chr1	40851800	40851810
chr1	40997210	40997220
chr1	41134752	41134762
chr1	41157419	41157430
chr1	41174895	41174906
chr1	41174931	41174940
chr1	41826734	41826743
chr1	41826769	41826778
chr1	41826932	41826941
chr1	41882955	41882964
chr1	42328742	42328752
chr1	42922473	42922482
chr1	43232457	43232468
chr1	43388785	43388795
chr1	44302355	44302366
chr1	44495865	44495874
chr1	44679132	44679142
chr1	44782276	44782286
chr1	44820865	44820876
chr1	44872185	44872196
chr1	44874645	44874654
chr1	45140527	45140536
chr1	45205508	45205519
chr1	45205632	45205642
chr1	45241223	45241232
chr1	45241236	45241245
chr1	45266144	45266155
chr1	45272978	45272988
chr1	45805944	45805955
chr1	45957122	45957131
chr1	45965694	45965703
chr1	45965991	45966001
chr1	46009610	46009619
chr1	46009689	46009698
chr1	46049171	46049181
chr1	46049296	46049305
chr1	46049460	46049469
chr1	46049495	46049505
chr1	46049762	46049772
chr1	46751913	46751922
chr1	46768928	46768938
chr1	46769379	46769389
chr1	46806458	46806467
chr1	46806814	46806824
chr1	47902192	47902201
chr1	51425852	51425861
chr1	51434483	51434494
chr1	51434506	51434515
chr1	51435005	51435015
chr1	51655282	51655291
chr1	52082839	52082850
chr1	52499467	52499477
chr1	52520718	52520727
chr1	52522199	52522208
chr1	52522609	52522618
chr1	52889669	52889680
chr1	52889697	52889708
chr1	52889710	52889721
chr1	53103186	53103197
chr1	53704067	53704077
chr1	54303986	54303997
chr1	54518482	54518492
chr1	54518814	54518825
chr1	54743314	54743325
chr1	54873402	54873413
chr1	54873449	54873460
chr1	54954076	54954087
chr1	55267085	55267095
chr1	58990515	58990526
chr1	59247466	59247484
chr1	59248856	59248866
chr1	59249339	59249349
chr1	59249388	59249398
chr1	59249999	59250009
chr1	59281812	59281823
chr1	59434452	59434463
chr1	61508782	61508791
chr1	61542925	61542935
chr1	61797926	61797937
chr1	61798200	61798210
chr1	62761750	62761761
chr1	62902517	62902526
chr1	62902636	62902647
chr1	63789267	63789277
chr1	63833022	63833031
chr1	63989192	63989202
chr1	64060238	64060248
chr1	64060244	64060253
chr1	65431721	65431731
chr1	65886389	65886400
chr1	66648150	66648160
chr1	66680835	66680844
chr1	66697060	66697078
chr1	66737009	66737018
chr1	66737080	66737090
chr1	66748163	66748173
chr1	66797930	66797940
chr1	66801808	66801819
chr1	66801840	66801858
chr1	66801951	66801960
chr1	66805897	66805907
chr1	66805927	66805937
chr1	66816021	66816031
chr1	66817805	66817823
chr1	66817806	66817824
chr1	67390547	67390556
chr1	67395555	67395573
chr1	67395987	67395998
chr1	67447527	67447537
chr1	67479459	67479469
chr1	67631967	67631976
chr1	67632033	67632042
chr1	67760587	67760596
chr1	67895840	67895858
chr1	67896378	67896387
chr1	67896446	67896456
chr1	67896508	67896518
chr1	70671416	70671425
chr1	70671472	70671482
chr1	72748712	72748723
chr1	72750476	72750485
chr1	72750497	72750508
chr1	75199027	75199036
chr1	78149238	78149256
chr1	78224877	78224887
chr1	78469901	78469911
chr1	78470275	78470285
chr1	84464920	84464930
chr1	84609908	84609917
chr1	84609942	84609952
chr1	84610006	84610017
chr1	85156305	85156314
chr1	85219403	85219412
chr1	85528020	85528030
chr1	85725364	85725373
chr1	85725439	85725457
chr1	85764050	85764061
chr1	86861983	86861993
chr1	87379997	87380007
chr1	87511709	87511719
chr1	87511787	87511797
chr1	87597564	87597582
chr1	87799523	87799533
chr1	89150090	89150099
chr1	89357161	89357172
chr1	89488538	89488547
chr1	89531009	89531018
chr1	89828984	89828993
chr1	90072974	90072992
chr1	90184987	90184997
chr1	90223326	90223335
chr1	90460893	90460903
chr1	91487006	91487017
chr1	91487671	91487680
chr1	91488129	91488139
chr1	92781864	92781873
chr1	92942010	92942021
chr1	93001929	93001940
chr1	93002596	93002606
chr1	93003707	93003717
chr1	93545124	93545142
chr1	93646264	93646275
chr1	93646276	93646285
chr1	93811514	93811525
chr1	93811846	93811857
chr1	94095227	94095236
chr1	94309988	94310006
chr1	94483392	94483410
chr1	94557920	94557930
chr1	94557932	94557950
chr1	94883644	94883655
chr1	97187382	97187391
chr1	97187537	97187546
chr1	97187544	97187562
chr1	98386624	98386642
chr1	100503809	100503820
chr1	100503816	100503834
chr1	100504622	100504632
chr1	100598266	100598277
chr1	100598334	100598345
chr1	100843360	100843371
chr1	101490928	101490946
chr1	101577463	101577473
chr1	101577852	101577861
chr1	101602520	101602530
chr1	101644430	101644441
chr1	101644562	101644571
chr1	101701163	101701173
chr1	101701192	101701202
chr1	101701256	101701267
chr1	101704378	101704387
chr1	101775118	101775129
chr1	109133759	109133770
chr1	109203889	109203898
chr1	109234850	109234868
chr1	109235135	109235145
chr1	109235400	109235418
chr1	109584643	109584654
chr1	109633581	109633590
chr1	109656589	109656600
chr1	109969061	109969079
chr1	110033393	110033402
chr1	110091207	110091216
chr1	110881509	110881520
chr1	110881529	110881539
chr1	110881905	110881923
chr1	110881928	110881937
chr1	110882241	110882251
chr1	110882550	110882560
chr1	110882592	110882602
chr1	111158546	111158564
chr1	111177499	111177508
chr1	111177674	111177685
chr1	111177698	111177708
chr1	111189941	111189959
chr1	111190118	111190136
chr1	111190116	111190125
chr1	111214727	111214736
chr1	111214841	111214851
chr1	111215526	111215537
chr1	111330394	111330405
chr1	111746602	111746611
chr1	111746655	111746665
chr1	111758871	111758880
chr1	112143609	112143619
chr1	113044619	113044628
chr1	113161782	113161791
chr1	113162951	113162961
chr1	113217480	113217491
chr1	113247788	113247798
chr1	113248097	113248115
chr1	113498652	113498661
chr1	113498652	113498661
chr1	114355037	114355055
chr1	114355234	114355244
chr1	114355255	114355266
chr1	115123982	115123992
chr1	115259593	115259604
chr1	115300141	115300152
chr1	115300626	115300636
chr1	115642055	115642064
chr1	115642111	115642121
chr1	116915787	116915796
chr1	116920674	116920685
chr1	117306206	117306215
chr1	117307178	117307188
chr1	117476400	117476409
chr1	117664634	117664645
chr1	117910085	117910094
chr1	118148645	118148656
chr1	118150229	118150238
chr1	119682902	119682911
chr1	145129864	145129874
chr1	145437668	145437677
chr1	145438677	145438688
chr1	145576012	145576022
chr1	145610982	145610993
chr1	147013037	147013047
chr1	148000840	148000858
chr1	149582826	149582835
chr1	149784855	149784866
chr1	149982703	149982712
chr1	150208424	150208434
chr1	150208630	150208639
chr1	150208741	150208752
chr1	150208755	150208764
chr1	150241025	150241034
chr1	150533562	150533573
chr1	150669749	150669758
chr1	150895111	150895122
chr1	150980681	150980691
chr1	150997250	150997261
chr1	151043310	151043328
chr1	151043350	151043361
chr1	151162547	151162556
chr1	151162722	151162731
chr1	151254610	151254620
chr1	151299492	151299501
chr1	151299775	151299793
chr1	151319626	151319644
chr1	151372014	151372025
chr1	151416501	151416519
chr1	151512761	151512771
chr1	151584365	151584375
chr1	151914101	151914111
chr1	153483561	153483579
chr1	153606805	153606815
chr1	153643431	153643440
chr1	153748037	153748055
chr1	153930691	153930702
chr1	154130342	154130352
chr1	154301033	154301042
chr1	154307499	154307508
chr1	154377741	154377750
chr1	154380035	154380045
chr1	154946518	154946527
chr1	154971828	154971839
chr1	154973494	154973512
chr1	154973776	154973794
chr1	154973809	154973818
chr1	154974093	154974103
chr1	155023086	155023095
chr1	155035291	155035300
chr1	155036105	155036114
chr1	155036155	155036165
chr1	155036423	155036432
chr1	155043297	155043307
chr1	155057226	155057237
chr1	155057716	155057727
chr1	155058717	155058726
chr1	155145715	155145733
chr1	155164775	155164793
chr1	155231909	155231918
chr1	155293062	155293072
chr1	155293248	155293257
chr1	155532994	155533004
chr1	155658602	155658611
chr1	155658839	155658849
chr1	155904226	155904236
chr1	155946111	155946121
chr1	155948356	155948365
chr1	156066997	156067006
chr1	156168797	156168808
chr1	156192930	156192940
chr1	156308187	156308198
chr1	156308197	156308207
chr1	156475156	156475174
chr1	156721643	156721661
chr1	156737273	156737283
chr1	156890418	156890427
chr1	157961923	157961932
chr1	159824552	159824561
chr1	159880400	159880410
chr1	159893587	159893596
chr1	159895233	159895244
chr1	160175261	160175270
chr1	160255031	160255042
chr1	160599226	160599235
chr1	160599316	160599325
chr1	160611667	160611677
chr1	161011494	161011503
chr1	161068118	161068127
chr1	161123997	161124006
chr1	161155330	161155340
chr1	161155453	161155463
chr1	161510057	161510068
chr1	161510066	161510077
chr1	161510066	161510084
chr1	161696609	161696620
chr1	162468028	162468039
chr1	165362422	165362431
chr1	165601305	165601315
chr1	165797028	165797037
chr1	165797112	165797122
chr1	166879813	166879823
chr1	167424933	167424944
chr1	167461243	167461252
chr1	167469898	167469908
chr1	167469928	167469938
chr1	167487881	167487890
chr1	167587000	167587009
chr1	168356593	168356602
chr1	168409137	168409146
chr1	168489823	168489832
chr1	169340857	169340867
chr1	169359630	169359640
chr1	169574235	169574245
chr1	169668313	169668324
chr1	169668318	169668328
chr1	169668358	169668367
chr1	169677685	169677694
chr1	169677878	169677888
chr1	169764161	169764179
chr1	172224208	172224219
chr1	172398695	172398706
chr1	172502236	172502245
chr1	172631984	172631993
chr1	172632075	172632084
chr1	172715607	172715616
chr1	172788587	172788597
chr1	172788596	172788605
chr1	172836628	172836638
chr1	173446599	173446610
chr1	173839643	173839653
chr1	174128697	174128708
chr1	174768930	174768939
chr1	174769177	174769187
chr1	174769226	174769235
chr1	174927044	174927062
chr1	175162106	175162116
chr1	175166917	175166927
chr1	178694268	178694277
chr1	179263072	179263083
chr1	179923847	179923857
chr1	180991173	180991183
chr1	181003020	181003030
chr1	181057690	181057699
chr1	181058853	181058862
chr1	181058859	181058868
chr1	181068776	181068787
chr1	181074549	181074567
chr1	181391998	181392007
chr1	182271052	182271061
chr1	182271193	182271204
chr1	183440942	183440953
chr1	183441231	183441241
chr1	183442438	183442447
chr1	183602963	183602973
chr1	183604923	183604941
chr1	184356267	184356285
chr1	184724025	184724034
chr1	184943589	184943599
chr1	186273175	186273184
chr1	186273212	186273221
chr1	186275696	186275706
chr1	186277606	186277615
chr1	192499639	192499648
chr1	192508304	192508322
chr1	192514347	192514365
chr1	192514392	192514401
chr1	192544796	192544806
chr1	193448510	193448519
chr1	193448561	193448571
chr1	193448567	193448585
chr1	198489843	198489853
chr1	198590764	198590774
chr1	198608158	198608167
chr1	198626739	198626749
chr1	198891931	198891941
chr1	198891969	198891979
chr1	198891962	198891972
chr1	198978794	198978803
chr1	198978819	198978830
chr1	200122297	200122307
chr1	200417547	200417558
chr1	200417677	200417687
chr1	200457993	200458011
chr1	201528960	201528978
chr1	202129197	202129207
chr1	202317985	202317994
chr1	202776755	202776765
chr1	202858170	202858179
chr1	203290234	203290244
chr1	203592268	203592277
chr1	203595964	203595982
chr1	203651869	203651880
chr1	203764930	203764940
chr1	205180407	205180416
chr1	205399997	205400008
chr1	205450431	205450441
chr1	205561348	205561357
chr1	205719047	205719065
chr1	205744367	205744376
chr1	205819400	205819418
chr1	206680821	206680830
chr1	206731437	206731455
chr1	206763529	206763538
chr1	206808817	206808835
chr1	206809008	206809017
chr1	206910522	206910531
chr1	206910649	206910660
chr1	206931354	206931364
chr1	206939836	206939845
chr1	206957899	206957910
chr1	206990300	206990311
chr1	206990304	206990314
chr1	207226394	207226403
chr1	209929421	209929431
chr1	209929452	209929462
chr1	210506347	210506358
chr1	211432739	211432750
chr1	211432955	211432966
chr1	211751350	211751360
chr1	211849080	211849089
chr1	212209073	212209084
chr1	212209289	212209300
chr1	212209298	212209307
chr1	212392600	212392610
chr1	212459116	212459127
chr1	212769796	212769814
chr1	212769813	212769823
chr1	212782475	212782485
chr1	212782479	212782489
chr1	212810203	212810221
chr1	212895112	212895122
chr1	212964944	212964955
chr1	217655812	217655821
chr1	217804663	217804673
chr1	220263013	220263022
chr1	220263194	220263212
chr1	220445796	220445805
chr1	220906616	220906627
chr1	221915120	221915129
chr1	221915912	221915922
chr1	222884850	222884868
chr1	225632780	225632789
chr1	226179002	226179011
chr1	226190236	226190245
chr1	226250541	226250550
chr1	226250656	226250666
chr1	226251016	226251025
chr1	226251066	226251076
chr1	226496579	226496588
chr1	226595771	226595780
chr1	226613231	226613241
chr1	226986229	226986247
chr1	228134470	228134481
chr1	228290741	228290751
chr1	228401144	228401153
chr1	228594051	228594062
chr1	229761850	229761860
chr1	231114823	231114833
chr1	231377155	231377164
chr1	231558499	231558508
chr1	234631228	234631238
chr1	234741996	234742006
chr1	234744200	234744209
chr1	234744204	234744222
chr1	234747371	234747382
chr1	234748589	234748607
chr1	234859547	234859556
chr1	234859556	234859566
chr1	234859600	234859609
chr1	234860062	234860072
chr1	234860117	234860128
chr1	234860372	234860383
chr1	234860576	234860587
chr1	234908217	234908228
chr1	234980408	234980417
chr1	235061916	235061926
chr1	235098985	235098994
chr1	235099070	235099081
chr1	235106192	235106201
chr1	235106220	235106238
chr1	235116997	235117008
chr1	235147529	235147540
chr1	235247127	235247138
chr1	235291917	235291926
chr1	235491699	235491709
chr1	236029688	236029698
chr1	236030258	236030267
chr1	236135233	236135242
chr1	238105382	238105392
chr1	239883259	239883277
chr1	241790983	241790992
chr1	242011209	242011227
chr1	243419277	243419287
chr1	243585178	243585189
chr1	244211795	244211813
chr1	244615069	244615078
chr1	244615577	244615595
chr1	244624699	244624710
chr1	244894045	244894056
chr1	244998641	244998652
chr1	245316462	245316471
chr1	246730134	246730143
chr1	246887629	246887638
chr1	249153244	249153253
chr1	249153351	249153369
chr2	3383426	3383435
chr2	6913446	6913455
chr2	7571237	7571246
chr2	7577956	7577966
chr2	7591191	7591200
chr2	7591195	7591204
chr2	7707682	7707692
chr2	7988281	7988291
chr2	8450943	8450952
chr2	8684000	8684011
chr2	8822328	8822338
chr2	9771319	9771328
chr2	9771384	9771402
chr2	9796595	9796604
chr2	10037632	10037641
chr2	10037760	10037771
chr2	10443576	10443585
chr2	11970718	11970736
chr2	12596645	12596656
chr2	12868703	12868714
chr2	12997326	12997336
chr2	16790348	16790357
chr2	16938625	16938636
chr2	20251213	20251224
chr2	20861394	20861403
chr2	24148975	24148986
chr2	24149045	24149055
chr2	24307071	24307080
chr2	24713610	24713619
chr2	24800475	24800484
chr2	25194924	25194935
chr2	25537366	25537384
chr2	25599610	25599620
chr2	26101399	26101409
chr2	26257015	26257024
chr2	27294227	27294245
chr2	27357247	27357258
chr2	27632440	27632449
chr2	27632474	27632485
chr2	27632567	27632578
chr2	27712675	27712685
chr2	27806009	27806019
chr2	27994562	27994571
chr2	27994582	27994592
chr2	28113680	28113689
chr2	28178129	28178140
chr2	28178162	28178171
chr2	28498961	28498971
chr2	28499133	28499151
chr2	28582274	28582283
chr2	28589836	28589845
chr2	28615146	28615164
chr2	28615777	28615787
chr2	28633388	28633399
chr2	28844629	28844639
chr2	28974542	28974551
chr2	29234304	29234313
chr2	29237774	29237784
chr2	30448233	30448243
chr2	30449605	30449615
chr2	30560097	30560106
chr2	30670049	30670067
chr2	30670150	30670160
chr2	32235857	32235867
chr2	32235868	32235877
chr2	32235966	32235975
chr2	32264807	32264818
chr2	32390902	32390913
chr2	32502973	32502982
chr2	33722546	33722556
chr2	36877356	36877365
chr2	37194004	37194014
chr2	37813643	37813661
chr2	37853521	37853531
chr2	38099234	38099244
chr2	38501976	38501985
chr2	38891061	38891070
chr2	39348546	39348556
chr2	42068092	42068102
chr2	42328884	42328895
chr2	42329625	42329643
chr2	42332961	42332971
chr2	42333314	42333323
chr2	42360210	42360220
chr2	42396751	42396762
chr2	43358683	43358694
chr2	43358690	43358701
chr2	43401666	43401675
chr2	43401737	43401747
chr2	43451264	43451273
chr2	43454207	43454225
chr2	43786892	43786902
chr2	43786903	43786912
chr2	44395118	44395128
chr2	44589075	44589085
chr2	44706778	44706789
chr2	46290222	46290231
chr2	46290225	46290243
chr2	46579148	46579159
chr2	47205938	47205947
chr2	47212453	47212462
chr2	47499670	47499679
chr2	47748110	47748121
chr2	48133997	48134015
chr2	48584351	48584360
chr2	48584368	48584377
chr2	48667564	48667574
chr2	48681839	48681849
chr2	54014216	54014227
chr2	54222063	54222072
chr2	54787613	54787623
chr2	54797094	54797103
chr2	54799611	54799622
chr2	54816872	54816883
chr2	54816886	54816895
chr2	54823593	54823603
chr2	55237392	55237403
chr2	55277502	55277512
chr2	55277505	55277523
chr2	55361219	55361237
chr2	58468375	58468384
chr2	60983436	60983445
chr2	60983460	60983469
chr2	61192569	61192587
chr2	61192630	61192641
chr2	61404739	61404749
chr2	61765251	61765269
chr2	62426923	62426932
chr2	62932592	62932603
chr2	64205317	64205327
chr2	64262904	64262913
chr2	64328584	64328594
chr2	64341383	64341392
chr2	64341453	64341464
chr2	64371774	64371783
chr2	64880897	64880908
chr2	64882623	64882634
chr2	64925959	64925969
chr2	64927448	64927459
chr2	65145108	65145119
chr2	65267997	65268008
chr2	65454977	65454995
chr2	65527960	65527970
chr2	65664138	65664147
chr2	65664162	65664173
chr2	68430917	68430926
chr2	68431119	68431128
chr2	68614817	68614827
chr2	68694489	68694499
chr2	68961936	68961947
chr2	69870459	69870468
chr2	69941959	69941977
chr2	70296414	70296423
chr2	70296449	70296467
chr2	70298158	70298169
chr2	70298182	70298192
chr2	70359620	70359631
chr2	70418146	70418155
chr2	70568493	70568511
chr2	71079002	71079013
chr2	71114939	71114948
chr2	71454306	71454317
chr2	71644650	71644660
chr2	73091727	73091737
chr2	73091751	73091762
chr2	73402892	73402902
chr2	73518399	73518410
chr2	73518675	73518686
chr2	73612725	73612734
chr2	74213686	74213697
chr2	74213730	74213741
chr2	74214696	74214706
chr2	74432999	74433017
chr2	74627123	74627133
chr2	74648789	74648800
chr2	74648806	74648815
chr2	74685325	74685334
chr2	74685356	74685365
chr2	74699485	74699494
chr2	74699727	74699736
chr2	74710011	74710029
chr2	74801123	74801141
chr2	75836380	75836398
chr2	84743610	84743619
chr2	85010361	85010372
chr2	85198871	85198881
chr2	85553787	85553796
chr2	85804673	85804683
chr2	86221265	86221275
chr2	86332889	86332907
chr2	86333369	86333380
chr2	86669188	86669198
chr2	86669428	86669437
chr2	86669454	86669464
chr2	86790459	86790470
chr2	86947736	86947746
chr2	87770109	87770119
chr2	87770465	87770475
chr2	95831601	95831619
chr2	96205654	96205664
chr2	96823677	96823687
chr2	96971154	96971165
chr2	97001496	97001507
chr2	97151829	97151839
chr2	97175325	97175334
chr2	97190095	97190106
chr2	97190231	97190241
chr2	97190241	97190250
chr2	97190381	97190399
chr2	97197708	97197719
chr2	97203109	97203119
chr2	97617118	97617127
chr2	98207304	98207314
chr2	98335226	98335235
chr2	98612950	98612959
chr2	99125134	99125145
chr2	99952999	99953008
chr2	101618699	101618709
chr2	101928230	101928248
chr2	102615398	102615408
chr2	102621237	102621246
chr2	102721127	102721137
chr2	103034933	103034944
chr2	103034956	103034966
chr2	105731140	105731150
chr2	105731149	105731158
chr2	109403239	109403248
chr2	109648484	109648495
chr2	109744695	109744704
chr2	111435724	111435733
chr2	111506195	111506205
chr2	112236833	112236842
chr2	112463835	112463844
chr2	113033078	113033088
chr2	113033223	113033234
chr2	113384440	113384451
chr2	113403886	113403904
chr2	113522185	113522194
chr2	114648668	114648678
chr2	118771669	118771679
chr2	119067822	119067832
chr2	120124178	120124188
chr2	120687104	120687113
chr2	121101091	121101100
chr2	127825778	127825788
chr2	128785672	128785682
chr2	130902654	130902663
chr2	132285449	132285458
chr2	133019907	133019917
chr2	133036673	133036683
chr2	134878595	134878605
chr2	135810287	135810297
chr2	136288559	136288568
chr2	136288707	136288717
chr2	136633840	136633858
chr2	136673905	136673916
chr2	136814699	136814710
chr2	136874636	136874647
chr2	136875602	136875611
chr2	136887349	136887358
chr2	136889993	136890003
chr2	136890063	136890073
chr2	136891690	136891700
chr2	136894075	136894085
chr2	136894303	136894312
chr2	137142415	137142424
chr2	143792004	143792014
chr2	143886623	143886633
chr2	143886956	143886967
chr2	144011912	144011922
chr2	144016137	144016147
chr2	144016194	144016212
chr2	144941349	144941358
chr2	144991773	144991783
chr2	146169258	146169268
chr2	148055588	148055597
chr2	148602048	148602057
chr2	148602053	148602063
chr2	148778926	148778944
chr2	149217032	149217042
chr2	149267208	149267217
chr2	149273019	149273029
chr2	149286023	149286033
chr2	154400328	154400337
chr2	156120555	156120566
chr2	157191435	157191453
chr2	157332724	157332733
chr2	158275056	158275067
chr2	158300792	158300803
chr2	158310010	158310020
chr2	158320837	158320846
chr2	158320853	158320863
chr2	158325486	158325496
chr2	158337402	158337420
chr2	158755171	158755180
chr2	158755694	158755704
chr2	159313274	159313283
chr2	160761089	160761098
chr2	161178996	161179005
chr2	161245254	161245263
chr2	161274385	161274394
chr2	161348753	161348763
chr2	161373640	161373649
chr2	161934067	161934077
chr2	161946961	161946971
chr2	161960556	161960566
chr2	161993372	161993383
chr2	162023516	162023526
chr2	162094554	162094565
chr2	162095228	162095239
chr2	162164990	162165001
chr2	162762377	162762388
chr2	162809335	162809346
chr2	162820626	162820636
chr2	162849723	162849733
chr2	162875365	162875383
chr2	166651278	166651287
chr2	169068738	169068747
chr2	169101052	169101061
chr2	169101074	169101084
chr2	169101115	169101125
chr2	169104232	169104243
chr2	169104445	169104456
chr2	169104554	169104564
chr2	169289529	169289539
chr2	170336122	170336132
chr2	170683921	170683931
chr2	171366334	171366344
chr2	171673202	171673211
chr2	171673302	171673311
chr2	171943552	171943563
chr2	172017878	172017888
chr2	172017885	172017895
chr2	172175665	172175674
chr2	172259869	172259879
chr2	173037331	173037340
chr2	173117992	173118010
chr2	173835422	173835432
chr2	173940524	173940534
chr2	174828654	174828665
chr2	174829157	174829166
chr2	174830109	174830119
chr2	175191654	175191664
chr2	175200855	175200864
chr2	175260421	175260430
chr2	175357964	175357973
chr2	175357969	175357979
chr2	175496226	175496235
chr2	175500695	175500706
chr2	175643350	175643361
chr2	176032474	176032484
chr2	176032671	176032682
chr2	176032866	176032877
chr2	176045833	176045843
chr2	176046232	176046243
chr2	177419365	177419374
chr2	177796822	177796832
chr2	178077536	178077547
chr2	178077733	178077751
chr2	178128310	178128319
chr2	178130076	178130086
chr2	179315135	179315144
chr2	181969469	181969480
chr2	181971916	181971926
chr2	182063089	182063099
chr2	182063100	182063109
chr2	182088115	182088124
chr2	182088188	182088197
chr2	182170622	182170633
chr2	182322520	182322538
chr2	182579955	182579966
chr2	182656126	182656144
chr2	182656199	182656209
chr2	182757498	182757507
chr2	183903266	183903275
chr2	187351121	187351132
chr2	190306261	190306271
chr2	191208627	191208638
chr2	191399037	191399055
chr2	191514577	191514587
chr2	191744997	191745007
chr2	191878986	191878995
chr2	191885167	191885176
chr2	191885179	191885189
chr2	191888243	191888252
chr2	191926488	191926506
chr2	192543349	192543359
chr2	196352162	196352172
chr2	196417423	196417433
chr2	196521679	196521688
chr2	196521753	196521771
chr2	196521905	196521916
chr2	196522043	196522053
chr2	196525182	196525200
chr2	196525186	196525195
chr2	196933586	196933596
chr2	197105056	197105065
chr2	197106843	197106853
chr2	197106861	197106872
chr2	197504260	197504269
chr2	197590763	197590772
chr2	197839972	197839983
chr2	198073832	198073850
chr2	198162255	198162265
chr2	198173465	198173475
chr2	198299747	198299758
chr2	198364785	198364794
chr2	198570618	198570636
chr2	198712633	198712644
chr2	200776188	200776197
chr2	200816012	200816023
chr2	200820456	200820466
chr2	201577846	201577855
chr2	201578278	201578288
chr2	201677182	201677192
chr2	201936401	201936419
chr2	201936719	201936728
chr2	201936726	201936735
chr2	201981105	201981114
chr2	201992621	201992632
chr2	201997475	201997485
chr2	202059094	202059104
chr2	202093429	202093439
chr2	203830621	203830630
chr2	203879501	203879512
chr2	204103802	204103813
chr2	204443916	204443925
chr2	204444127	204444145
chr2	204444139	204444149
chr2	204571440	204571450
chr2	204584906	204584915
chr2	204602005	204602023
chr2	204602010	204602021
chr2	204751618	204751628
chr2	204751706	204751716
chr2	204799013	204799022
chr2	204862400	204862409
chr2	204862415	204862424
chr2	204862439	204862449
chr2	204884404	204884413
chr2	204884589	204884599
chr2	204889432	204889450
chr2	204973485	204973496
chr2	204974483	204974494
chr2	205010264	205010274
chr2	205835690	205835699
chr2	207024184	207024195
chr2	207630029	207630038
chr2	208008252	208008261
chr2	208030030	208030041
chr2	208030836	208030846
chr2	208030846	208030857
chr2	208395818	208395827
chr2	209130695	209130704
chr2	211035634	211035645
chr2	213880531	213880541
chr2	213880542	213880551
chr2	213880550	213880561
chr2	213880612	213880622
chr2	216177241	216177250
chr2	217340058	217340068
chr2	217363489	217363498
chr2	217745577	217745587
chr2	219094248	219094257
chr2	219134675	219134684
chr2	219166157	219166167
chr2	219264566	219264575
chr2	219433330	219433341
chr2	219536714	219536723
chr2	219763126	219763135
chr2	220110168	220110177
chr2	220112634	220112652
chr2	220143686	220143696
chr2	220159759	220159769
chr2	220163611	220163620
chr2	220363818	220363827
chr2	220395087	220395097
chr2	220406806	220406815
chr2	220462511	220462520
chr2	220507327	220507345
chr2	222383451	222383461
chr2	222438404	222438413
chr2	223725737	223725747
chr2	225450641	225450652
chr2	225795027	225795036
chr2	225795050	225795068
chr2	225803690	225803700
chr2	227517413	227517431
chr2	227517427	227517437
chr2	227666008	227666018
chr2	230579278	230579287
chr2	231084746	231084756
chr2	231337673	231337682
chr2	231616008	231616019
chr2	231849302	231849311
chr2	231849366	231849376
chr2	232277244	232277262
chr2	232469520	232469530
chr2	232478264	232478274
chr2	232507597	232507608
chr2	232572888	232572906
chr2	232573636	232573654
chr2	233946085	233946095
chr2	233947121	233947130
chr2	234294464	234294473
chr2	235201296	235201305
chr2	235368420	235368429
chr2	235404175	235404184
chr2	235404886	235404896
chr2	235405055	235405066
chr2	236179771	236179781
chr2	238200230	238200241
chr2	238583686	238583695
chr2	239197238	239197249
chr2	239335759	239335769
chr2	240931302	240931320
chr2	241500412	241500421
chr2	241500773	241500782
chr2	241508166	241508176
chr2	241772002	241772011
chr2	242255009	242255018
chr2	242255029	242255040
chr2	242728219	242728229
chr3	3214568	3214577
chr3	3214581	3214592
chr3	3221295	3221305
chr3	4762616	4762627
chr3	4818528	4818538
chr3	4818716	4818726
chr3	4818749	4818758
chr3	4873014	4873025
chr3	4873064	4873073
chr3	4892655	4892664
chr3	4892811	4892822
chr3	5019243	5019253
chr3	5164052	5164061
chr3	9222011	9222021
chr3	9291403	9291414
chr3	9404720	9404729
chr3	9438556	9438565
chr3	9438914	9438925
chr3	9773220	9773229
chr3	9834120	9834130
chr3	9834141	9834152
chr3	9834150	9834160
chr3	9851563	9851574
chr3	10028320	10028338
chr3	10028322	10028333
chr3	10067854	10067864
chr3	10157435	10157444
chr3	10305799	10305809
chr3	11685311	11685320
chr3	11845649	11845660
chr3	13493347	13493356
chr3	13689921	13689939
chr3	14186145	14186155
chr3	14186167	14186177
chr3	14444181	14444199
chr3	14989853	14989863
chr3	14989856	14989867
chr3	15469053	15469063
chr3	15578831	15578842
chr3	15677834	15677843
chr3	15839393	15839411
chr3	15839403	15839413
chr3	15839609	15839620
chr3	15839685	15839694
chr3	15839713	15839723
chr3	15839723	15839732
chr3	16306286	16306296
chr3	16928061	16928072
chr3	17882834	17882844
chr3	18466261	18466272
chr3	18480222	18480233
chr3	18486100	18486118
chr3	18486148	18486166
chr3	18486972	18486981
chr3	18767389	18767398
chr3	18767463	18767473
chr3	18767471	18767489
chr3	18767514	18767524
chr3	18782356	18782365
chr3	18799635	18799644
chr3	19979113	19979124
chr3	20098788	20098798
chr3	20102594	20102604
chr3	25706564	25706573
chr3	27763776	27763787
chr3	28252651	28252662
chr3	28252712	28252723
chr3	28283085	28283103
chr3	28390522	28390531
chr3	28958500	28958510
chr3	29068036	29068047
chr3	30327719	30327730
chr3	30685839	30685849
chr3	30697046	30697055
chr3	30700282	30700291
chr3	30735176	30735194
chr3	31573811	31573820
chr3	31678602	31678620
chr3	32022056	32022065
chr3	32612578	32612596
chr3	33002516	33002534
chr3	33034722	33034732
chr3	33089459	33089470
chr3	33829079	33829088
chr3	36986569	36986587
chr3	37035148	37035159
chr3	37254650	37254660
chr3	37284757	37284766
chr3	38040286	38040295
chr3	38044805	38044814
chr3	38080705	38080714
chr3	38495867	38495877
chr3	39222397	39222406
chr3	42822506	42822515
chr3	43338305	43338323
chr3	45106437	45106447
chr3	45707171	45707189
chr3	45730799	45730810
chr3	45883623	45883632
chr3	45906376	45906386
chr3	46036314	46036325
chr3	46140054	46140063
chr3	46140067	46140076
chr3	46318194	46318212
chr3	46325602	46325611
chr3	46328615	46328633
chr3	46376835	46376844
chr3	46391365	46391375
chr3	46391416	46391425
chr3	46412465	46412475
chr3	47058622	47058632
chr3	47204664	47204675
chr3	47324082	47324092
chr3	47507975	47507985
chr3	48129138	48129149
chr3	48130936	48130946
chr3	48514491	48514501
chr3	48693702	48693720
chr3	48694184	48694195
chr3	48699092	48699103
chr3	48723313	48723331
chr3	49044799	49044809
chr3	49044949	49044960
chr3	49056018	49056027
chr3	49059070	49059080
chr3	49131224	49131234
chr3	49276250	49276268
chr3	49507643	49507654
chr3	49761583	49761592
chr3	49761724	49761733
chr3	49977857	49977868
chr3	50313843	50313852
chr3	50336430	50336439
chr3	50382987	50382998
chr3	50383117	50383128
chr3	50488107	50488118
chr3	50563639	50563649
chr3	50611082	50611092
chr3	50649445	50649454
chr3	51422710	51422721
chr3	52256041	52256059
chr3	52302308	52302319
chr3	52311549	52311559
chr3	52312276	52312285
chr3	52445247	52445256
chr3	52804831	52804840
chr3	53079101	53079112
chr3	53079695	53079713
chr3	53079887	53079897
chr3	53787769	53787778
chr3	55519287	55519296
chr3	56591212	56591222
chr3	56627769	56627779
chr3	56792868	56792877
chr3	56817915	56817925
chr3	56818008	56818017
chr3	56818024	56818033
chr3	56950516	56950527
chr3	56950626	56950636
chr3	56950630	56950639
chr3	56952472	56952481
chr3	56956327	56956336
chr3	57742241	57742252
chr3	57742278	57742288
chr3	57969634	57969645
chr3	57994257	57994267
chr3	57994366	57994376
chr3	58293554	58293563
chr3	58477675	58477684
chr3	59035891	59035900
chr3	59198053	59198062
chr3	59221480	59221498
chr3	59455794	59455805
chr3	59456351	59456361
chr3	59561311	59561320
chr3	59743115	59743124
chr3	61236974	61236992
chr3	63329598	63329608
chr3	63849557	63849568
chr3	63898215	63898226
chr3	63953661	63953672
chr3	63954108	63954118
chr3	63954155	63954166
chr3	66304635	66304644
chr3	69248662	69248671
chr3	69261742	69261751
chr3	69299342	69299353
chr3	71088633	71088642
chr3	71099840	71099849
chr3	71099934	71099944
chr3	71117284	71117302
chr3	71117326	71117344
chr3	71136563	71136574
chr3	71176518	71176528
chr3	71179287	71179296
chr3	71179724	71179735
chr3	71276210	71276219
chr3	71319350	71319361
chr3	71471255	71471264
chr3	71471266	71471276
chr3	71471278	71471288
chr3	71493582	71493591
chr3	71493868	71493878
chr3	71510463	71510473
chr3	71542810	71542821
chr3	71633824	71633834
chr3	72034091	72034101
chr3	72424503	72424512
chr3	72496631	72496641
chr3	72806249	72806259
chr3	72870404	72870414
chr3	72870508	72870518
chr3	73046741	73046750
chr3	75690622	75690632
chr3	75690626	75690636
chr3	87276411	87276429
chr3	88107874	88107883
chr3	88107922	88107933
chr3	88108297	88108308
chr3	97483572	97483581
chr3	97483587	97483596
chr3	98620820	98620830
chr3	99536627	99536636
chr3	100384256	100384266
chr3	101231992	101232001
chr3	101250711	101250729
chr3	101292989	101293007
chr3	101292992	101293010
chr3	101395706	101395716
chr3	101395804	101395815
chr3	101396169	101396178
chr3	101443483	101443494
chr3	101497992	101498010
chr3	101546914	101546923
chr3	101569800	101569811
chr3	101661450	101661460
chr3	101661483	101661492
chr3	101682951	101682961
chr3	101683150	101683168
chr3	101803868	101803878
chr3	105087036	105087046
chr3	105087040	105087051
chr3	105088868	105088877
chr3	105483701	105483711
chr3	105555428	105555438
chr3	105555540	105555550
chr3	105585710	105585720
chr3	105585717	105585727
chr3	105925687	105925698
chr3	105967360	105967371
chr3	107318060	107318069
chr3	108525410	108525420
chr3	108541575	108541586
chr3	110790382	110790393
chr3	111055510	111055521
chr3	111258731	111258749
chr3	111261158	111261176
chr3	111579390	111579400
chr3	111697904	111697922
chr3	112233592	112233602
chr3	112238418	112238427
chr3	112692666	112692676
chr3	112693901	112693910
chr3	112724699	112724717
chr3	112738423	112738432
chr3	113251135	113251146
chr3	113775483	113775493
chr3	118753806	118753815
chr3	119013931	119013940
chr3	119421864	119421874
chr3	120315308	120315317
chr3	120315365	120315375
chr3	120461379	120461388
chr3	121151217	121151227
chr3	121264689	121264700
chr3	121373531	121373542
chr3	121468424	121468435
chr3	121468649	121468659
chr3	121468747	121468758
chr3	121793702	121793712
chr3	121793723	121793733
chr3	122328895	122328904
chr3	123680079	123680088
chr3	124770630	124770641
chr3	125029596	125029606
chr3	125029602	125029612
chr3	125093730	125093748
chr3	125709445	125709456
chr3	127309560	127309569
chr3	127831742	127831752
chr3	128014199	128014209
chr3	128369783	128369792
chr3	128523178	128523188
chr3	128835260	128835269
chr3	128837847	128837857
chr3	128839498	128839507
chr3	128902690	128902699
chr3	129159050	129159060
chr3	129324459	129324468
chr3	129324566	129324584
chr3	130569210	130569220
chr3	133194556	133194565
chr3	133292039	133292048
chr3	133292065	133292074
chr3	133916692	133916701
chr3	134513867	134513876
chr3	134522093	134522102
chr3	137893775	137893784
chr3	138594855	138594866
chr3	139108584	139108594
chr3	140950165	140950174
chr3	141098512	141098521
chr3	141208202	141208212
chr3	141217803	141217812
chr3	141217809	141217818
chr3	141217850	141217860
chr3	141217995	141218004
chr3	141272140	141272151
chr3	141280490	141280501
chr3	141868502	141868520
chr3	142166818	142166827
chr3	142720500	142720511
chr3	142801169	142801180
chr3	142838584	142838593
chr3	143567331	143567341
chr3	148847532	148847542
chr3	150127074	150127083
chr3	150300986	150300995
chr3	150921058	150921069
chr3	151914794	151914804
chr3	151961245	151961255
chr3	151961248	151961259
chr3	151961303	151961313
chr3	151987551	151987561
chr3	152019887	152019898
chr3	152049147	152049157
chr3	152878983	152879001
chr3	154042174	154042185
chr3	154042283	154042292
chr3	155271877	155271895
chr3	155571739	155571750
chr3	156202332	156202350
chr3	156382774	156382784
chr3	156392006	156392015
chr3	156393430	156393448
chr3	156877244	156877262
chr3	156877285	156877296
chr3	156877730	156877740
chr3	157827908	157827918
chr3	158288853	158288862
chr3	159745250	159745260
chr3	160117406	160117417
chr3	160167735	160167746
chr3	160283046	160283055
chr3	160283148	160283157
chr3	167452594	167452604
chr3	169491218	169491228
chr3	169773140	169773150
chr3	169773214	169773232
chr3	169939919	169939929
chr3	169940279	169940288
chr3	170290835	170290845
chr3	170290866	170290875
chr3	170966869	170966878
chr3	171176905	171176914
chr3	171177537	171177546
chr3	171209403	171209412
chr3	171757310	171757328
chr3	171824970	171824979
chr3	172241050	172241060
chr3	176919592	176919601
chr3	177064059	177064077
chr3	177077243	177077252
chr3	177137926	177137936
chr3	178733507	178733518
chr3	178867075	178867086
chr3	179033927	179033945
chr3	179034063	179034073
chr3	179182260	179182270
chr3	179326887	179326898
chr3	179754569	179754578
chr3	180707552	180707563
chr3	182507250	182507259
chr3	182511251	182511269
chr3	183273543	183273552
chr3	183273567	183273576
chr3	183354171	183354180
chr3	183354331	183354340
chr3	183602682	183602692
chr3	183853284	183853295
chr3	183904183	183904201
chr3	183968214	183968223
chr3	184032962	184032971
chr3	184429199	184429209
chr3	185304234	185304245
chr3	185655310	185655328
chr3	185825541	185825550
chr3	185903098	185903107
chr3	185935587	185935597
chr3	185935670	185935680
chr3	186501313	186501324
chr3	186501339	186501349
chr3	186501340	186501358
chr3	186501996	186502007
chr3	187086046	187086056
chr3	187086135	187086145
chr3	187086155	187086164
chr3	187460121	187460132
chr3	187462416	187462425
chr3	187462881	187462892
chr3	187463139	187463148
chr3	187463244	187463255
chr3	187517134	187517143
chr3	187517970	187517979
chr3	187525087	187525097
chr3	187637097	187637108
chr3	188002555	188002566
chr3	188041146	188041156
chr3	188077044	188077054
chr3	188118629	188118638
chr3	188440946	188440955
chr3	188632340	188632349
chr3	188665401	188665410
chr3	188668777	188668786
chr3	188767731	188767741
chr3	188850300	188850311
chr3	188860530	188860539
chr3	189023475	189023486
chr3	189042510	189042520
chr3	190040304	190040315
chr3	190284326	190284337
chr3	190284356	190284366
chr3	190284562	190284573
chr3	192611052	192611061
chr3	192611056	192611066
chr3	192635738	192635756
chr3	193311219	193311228
chr3	193682392	193682401
chr3	193853841	193853851
chr3	193855431	193855440
chr3	193859548	193859559
chr3	193973450	193973459
chr3	194024205	194024214
chr3	194118394	194118403
chr3	194396579	194396588
chr3	194406275	194406285
chr3	194980731	194980740
chr3	195163514	195163524
chr3	195163802	195163811
chr3	195270010	195270020
chr3	195270040	195270049
chr3	195272831	195272840
chr3	195577910	195577920
chr3	195586360	195586378
chr3	195634108	195634118
chr3	195919499	195919508
chr3	195980650	195980659
chr3	196014610	196014620
chr3	196044920	196044929
chr3	196045106	196045124
chr3	196454369	196454378
chr3	196466764	196466774
chr3	197024972	197024982
chr4	1872011	1872021
chr4	1874865	1874883
chr4	2484663	2484672
chr4	8230212	8230222
chr4	13543845	13543854
chr4	15003753	15003762
chr4	15003767	15003778
chr4	15004996	15005005
chr4	16228092	16228102
chr4	18023122	18023131
chr4	23336148	23336158
chr4	23616327	23616345
chr4	25161980	25161989
chr4	25180707	25180716
chr4	25236421	25236431
chr4	25863865	25863875
chr4	26076792	26076802
chr4	26199236	26199254
chr4	26321143	26321154
chr4	26322305	26322314
chr4	26322611	26322629
chr4	26322697	26322706
chr4	26322704	26322714
chr4	26461009	26461019
chr4	26862567	26862578
chr4	26880778	26880788
chr4	26887666	26887676
chr4	26889024	26889035
chr4	36257583	36257593
chr4	36324780	36324790
chr4	37454729	37454740
chr4	37668421	37668430
chr4	37759960	37759970
chr4	38107241	38107251
chr4	38525780	38525790
chr4	38531380	38531390
chr4	38668881	38668890
chr4	38858499	38858517
chr4	38987980	38987989
chr4	39355260	39355270
chr4	39979632	39979641
chr4	40202688	40202697
chr4	40721231	40721241
chr4	40751939	40751948
chr4	41216502	41216513
chr4	41218541	41218551
chr4	41992599	41992609
chr4	44450902	44450912
chr4	48105740	48105750
chr4	48136262	48136273
chr4	48141202	48141212
chr4	48782161	48782170
chr4	48782250	48782261
chr4	52710761	52710779
chr4	52710970	52710979
chr4	52904020	52904029
chr4	53525363	53525372
chr4	54244093	54244103
chr4	55181945	55181954
chr4	55524759	55524777
chr4	55808406	55808417
chr4	55808509	55808520
chr4	56212725	56212734
chr4	56412122	56412133
chr4	56502481	56502491
chr4	57301967	57301976
chr4	57547673	57547683
chr4	57589626	57589636
chr4	68566992	68567001
chr4	71588317	71588335
chr4	71602993	71603003
chr4	71705617	71705627
chr4	73933782	73933791
chr4	73933786	73933796
chr4	74088823	74088832
chr4	74124366	74124377
chr4	76439793	76439811
chr4	76555711	76555722
chr4	76580975	76580984
chr4	76598396	76598406
chr4	76955885	76955895
chr4	76979788	76979797
chr4	78741210	78741228
chr4	78741382	78741400
chr4	78783927	78783938
chr4	79578580	79578590
chr4	79583412	79583423
chr4	79583419	79583428
chr4	79697119	79697130
chr4	79697208	79697226
chr4	80928269	80928280
chr4	80994698	80994708
chr4	81106352	81106370
chr4	81123713	81123724
chr4	81421892	81421901
chr4	82393353	82393362
chr4	82415485	82415495
chr4	83294881	83294892
chr4	83295317	83295328
chr4	83786971	83786980
chr4	83786990	83787000
chr4	83786997	83787015
chr4	83812341	83812352
chr4	83933455	83933465
chr4	83956037	83956048
chr4	84157106	84157115
chr4	84157186	84157196
chr4	84205677	84205686
chr4	84376788	84376798
chr4	87281258	87281267
chr4	87465913	87465923
chr4	87927695	87927704
chr4	88480823	88480832
chr4	88480866	88480875
chr4	89205856	89205866
chr4	89744652	89744661
chr4	90215837	90215855
chr4	95129197	95129207
chr4	96077614	96077632
chr4	99196475	99196485
chr4	99432125	99432135
chr4	99579425	99579443
chr4	99579770	99579780
chr4	99849596	99849606
chr4	100738080	100738090
chr4	100870082	100870091
chr4	100870339	100870349
chr4	101744989	101744999
chr4	103184374	103184385
chr4	103266970	103266979
chr4	103747985	103747995
chr4	103749005	103749014
chr4	103749175	103749185
chr4	103789882	103789893
chr4	105818237	105818248
chr4	106392921	106392939
chr4	108834695	108834705
chr4	109060488	109060498
chr4	109086948	109086966
chr4	109089495	109089505
chr4	109089597	109089606
chr4	109092836	109092854
chr4	109092846	109092857
chr4	109263909	109263919
chr4	109276985	109276996
chr4	109277021	109277030
chr4	109280706	109280717
chr4	109280735	109280746
chr4	109280774	109280784
chr4	109281284	109281293
chr4	109541706	109541716
chr4	109541741	109541751
chr4	109893965	109893975
chr4	110355153	110355164
chr4	110980836	110980845
chr4	111189665	111189675
chr4	111553183	111553201
chr4	113020995	113021004
chr4	114468743	114468753
chr4	114468756	114468766
chr4	114604398	114604408
chr4	114605997	114606008
chr4	114682567	114682578
chr4	114683928	114683938
chr4	120549488	120549498
chr4	122103655	122103664
chr4	122177726	122177736
chr4	122405863	122405873
chr4	122618143	122618152
chr4	122745043	122745054
chr4	123499824	123499842
chr4	123580073	123580083
chr4	123580122	123580132
chr4	123631965	123631974
chr4	123632128	123632138
chr4	124337329	124337339
chr4	124343474	124343485
chr4	124593374	124593384
chr4	124593417	124593428
chr4	124940190	124940200
chr4	125633882	125633891
chr4	128703331	128703341
chr4	128703449	128703460
chr4	128886316	128886326
chr4	128983473	128983484
chr4	129209143	129209161
chr4	129732225	129732235
chr4	129732326	129732335
chr4	129732342	129732353
chr4	129733163	129733174
chr4	129733852	129733863
chr4	130544616	130544627
chr4	140005913	140005923
chr4	140098673	140098683
chr4	140223672	140223681
chr4	140223722	140223731
chr4	140476326	140476336
chr4	140477564	140477574
chr4	140656103	140656114
chr4	141017479	141017489
chr4	141072023	141072032
chr4	141075602	141075612
chr4	141075728	141075738
chr4	141155214	141155225
chr4	141294763	141294773
chr4	141445145	141445155
chr4	141445157	141445167
chr4	141445358	141445369
chr4	141445370	141445379
chr4	141445388	141445397
chr4	143298586	143298596
chr4	143324210	143324219
chr4	143324303	143324313
chr4	143326529	143326539
chr4	143477988	143477999
chr4	144435202	144435213
chr4	145095890	145095901
chr4	145096056	145096067
chr4	146019268	146019278
chr4	146729224	146729234
chr4	146857814	146857823
chr4	146859434	146859443
chr4	148788078	148788088
chr4	153601206	153601216
chr4	154037121	154037131
chr4	154170459	154170468
chr4	154343341	154343352
chr4	154443377	154443387
chr4	156297999	156298009
chr4	169239941	169239951
chr4	169239946	169239955
chr4	169401678	169401688
chr4	169401683	169401692
chr4	170541648	170541659
chr4	170541651	170541660
chr4	170581362	170581373
chr4	170581386	170581397
chr4	175204463	175204474
chr4	178164062	178164072
chr4	184427531	184427542
chr4	185305370	185305381
chr4	185435662	185435672
chr4	185435666	185435676
chr4	185435960	185435969
chr4	185455759	185455768
chr4	185505115	185505125
chr4	186317512	186317521
chr5	333344	333354
chr5	473465	473475
chr5	1112260	1112270
chr5	1667508	1667519
chr5	1801490	1801508
chr5	5523479	5523490
chr5	5523514	5523524
chr5	14706773	14706791
chr5	14870706	14870717
chr5	14871903	14871912
chr5	16465544	16465554
chr5	16465931	16465941
chr5	18746518	18746528
chr5	31532384	31532393
chr5	32276778	32276788
chr5	32531739	32531750
chr5	32531850	32531861
chr5	32585664	32585673
chr5	32709996	32710006
chr5	34915861	34915872
[truncated: 4,921 more rows]
